# Supplementary material for: Crystal structure of catena-poly[2-bromo­ethyl­ammonium [tin(II)-tri-μ-bromido]]
Source: Acta Crystallogr E Crystallogr Commun. 2026 Jun 12;82(Pt 7):825–8. doi: 10.1107/S2056989026006079 (PMC13330799; doi:10.1107/S2056989026006079)
Supplement: Supplementary file 1 [file e-82-00825-sup1.cif]

##############################################################################
#                                                                            #
# This CIF contains the data in a paper accepted for publication in          #
# Acta Crystallographica Section E. It conforms to the requirements of       #
# Notes for Authors for Acta Crystallographica Section E, and has been       #
# peer reviewed under the auspices of the IUCr Commission on Journals.       #
#                                                                            #
# Full details of the Crystallographic Information File format               #
# are given in the paper "The Crystallographic Information File (CIF):       #
# a New Standard Archive File for Crystallography" by S. R. Hall, F. H.      #
# Allen and I. D. Brown [Acta Cryst. (1991), A47, 655-685].                  #
#                                                                            #
# The current version of the core CIF dictionary is obtainable from          #
# ftp://ftp.iucr.org/pub/cif_core.dic.                                       #
#                                                                            #
# Software is freely available for graphical display of the structure(s)     #
# in this CIF. For information consult the CIF software page                 #
# http://www.iucr.org/resources/cif/software.                                #
#                                                                            #
# This file may be used for bona fide research purposes within the           #
# scientific community so long as proper attribution is given to the journal # 
# article from which it was obtained.                                        #
#                                                                            #
##############################################################################
data_I
_audit_creation_method
;
Olex2 1.5
(compiled 2026.04.10 svn.r48fbca5a for OlexSys, GUI svn.r7537)
;
_journal_date_recd_electronic     2026-04-28
_journal_date_accepted     2026-06-09
_journal_name_full     'Acta Crystallographica, Section E'
_journal_year     2026
_journal_volume     82
_journal_issue      1
_journal_page_first     0
_journal_page_last     0
_journal_paper_category     GM
_journal_paper_doi     10.1107/S2056989026006079
_journal_coeditor_code     WM5802
_publ_contact_author_name     'Valeriia M. Ovdenko'
_publ_contact_author_address
;
Department of Chemistry, Taras Shevchenko National University of Kyiv,
Volodymyrska St. 64/13, Kyiv 01601,
Ukraine
;
_publ_contact_author_email     'valeryovdenko@knu.ua'
_publ_contact_author_fax     ?
_publ_contact_author_phone     ?
_publ_section_title
;
Crystal structure of <i>catena</i>-poly[2-bromoethylammonium
[tin(II)-tri-\m-bromido]]
;
_publ_section_title_footnote     .
loop_
    _publ_author_name
    _publ_author_footnote
    _publ_author_address
    'Ovdenko, Valeriia M.' .
;
Department of Chemistry, Taras Shevchenko National University of Kyiv,
Volodymyrska St. 64/13, Kyiv 01601,
Ukraine
;
    'Apostu, Mircea-Odin' .
;
Department of Chemistry, Faculty of Chemistry, Al. I. Cuza University of Iasi,
11 Carol I Blvd, Iasi 700506,
Romania
;
    'Golenya, Irina A.' .
;
Department of Chemistry, Taras Shevchenko National University of Kyiv,
Volodymyrska St. 64/13, Kyiv 01601,
Ukraine
;
    'Myronenko, Anna Yu.' .
;
Department of Chemistry, Taras Shevchenko National University of Kyiv,
Volodymyrska St. 64/13, Kyiv 01601,
Ukraine
;
    'Gural'skiy, Il'ya A.' .
;
Department of Chemistry, Taras Shevchenko National University of Kyiv,
Volodymyrska St. 64/13, Kyiv 01601,
Ukraine
;
_publ_section_synopsis
;
In the crystal structure of (2-BrC~2~H~4~NH~3~)[SnBr~3~], inorganic polymeric
chains created by face-sharing SnBr~6~ octahedra are interleaved by organic
cations of 2-bromoethylammonium.
;
_chemical_name_systematic
;
<i>catena</i>-Poly[2-bromoethylammonium [tin(II)-tri-\m-bromido]]
;
_chemical_name_common     ?
_chemical_formula_moiety     'C2 H7 Br N +, Br3 Sn -'
_chemical_formula_sum     'C2 H7 Br4 N Sn'
_chemical_formula_iupac     '(C2 H7 Br N) [Sn Br3]'
_chemical_formula_weight     483.42
_chemical_melting_point     ?
_space_group_crystal_system     monoclinic
_space_group_name_H-M_alt     'P 1 21/n 1'
_space_group_name_Hall     '-P 2yn'
loop_
    _space_group_symop_operation_xyz
    'x, y, z'
    '-x+1/2, y+1/2, -z+1/2'
    '-x, -y, -z'
    'x-1/2, -y-1/2, z-1/2'
_cell_length_a     7.883(3)
_cell_length_b     8.7065(6)
_cell_length_c     14.4937(11)
_cell_angle_alpha     90
_cell_angle_beta     90.513(13)
_cell_angle_gamma     90
_cell_volume     994.7(4)
_cell_formula_units_Z     4
_cell_measurement_reflns_used     2192
_cell_measurement_theta_min     2.7380
_cell_measurement_theta_max     28.3670
_cell_measurement_temperature     200.01(10)
loop_
    _twin_individual_id
    _twin_individual_mass_fraction_refined
    1 0.6570(11)
    2 0.3430(11)
_exptl_crystal_description     plate
_exptl_crystal_colour     colourless
_exptl_crystal_size_max     0.116
_exptl_crystal_size_mid     0.062
_exptl_crystal_size_min     0.023
_exptl_crystal_density_diffrn     3.228
_exptl_crystal_density_meas     ?
_exptl_crystal_density_method     ?
_exptl_crystal_F_000     864
loop_
    _exptl_crystal_face_index_h
    _exptl_crystal_face_index_k
    _exptl_crystal_face_index_l
    _exptl_crystal_face_perp_dist
    0 -1 0 0.0050
    0 1 0 0.0183
    -6 -10 8 0.0251
    -9 2 12 0.0510
    10 -5 -1 0.0455
    -10 5 1 0.0509
    0 -2 -20 0.0359
    1 2 20 0.0184
_exptl_absorpt_coefficient_mu     18.560
_exptl_absorpt_correction_type     analytical
_exptl_absorpt_process_details
;
[CrysAlisPro (Rigaku OD (2024), using a multifaceted crystal
model based on expressions derived by Clark & Reid (1995)]
;
_exptl_absorpt_correction_T_min     0.184
_exptl_absorpt_correction_T_max     0.648
_diffrn_ambient_temperature     200.01(10)
_diffrn_source     'micro-focus sealed X-ray tube'
_diffrn_radiation_type     'Mo K\a'
_diffrn_radiation_wavelength     0.71073
_diffrn_radiation_monochromator     mirror
_diffrn_measurement_device_type     'XtaLAB Synergy, Dualflex, HyPix'
_diffrn_measurement_device     'four-circle diffractometer'
_diffrn_measurement_method     '\w scans'
_diffrn_detector     'Hybrid Pixel Array Detector'
_diffrn_detector_area_resol_mean     10.0000
_diffrn_reflns_number     3899
_diffrn_reflns_av_R_equivalents     0.0342
_diffrn_reflns_av_unetI/netI     0.0319
_diffrn_reflns_theta_min     2.729
_diffrn_reflns_theta_max     30.190
_diffrn_reflns_theta_full     25.242
_diffrn_measured_fraction_theta_max     0.816
_diffrn_measured_fraction_theta_full     0.999
_diffrn_reflns_limit_h_min     -9
_diffrn_reflns_limit_h_max     9
_diffrn_reflns_limit_k_min     -11
_diffrn_reflns_limit_k_max     11
_diffrn_reflns_limit_l_min     -19
_diffrn_reflns_limit_l_max     19
_diffrn_radiation_probe     x-ray
_refine_special_details
;
 Refined as a 2-component twin.
;
_reflns_number_total     3899
_reflns_number_gt     3101
_reflns_threshold_expression     'I > 2\s(I)'
_refine_ls_structure_factor_coef     Fsqd
_refine_ls_matrix_type     full
_refine_ls_R_factor_all     0.0537
_refine_ls_R_factor_gt     0.0384
_refine_ls_wR_factor_gt     0.0825
_refine_ls_wR_factor_ref     0.0867
_refine_ls_goodness_of_fit_ref     1.037
_refine_ls_restrained_S_all     1.037
_refine_ls_number_reflns     3899
_refine_ls_number_parameters     94
_refine_ls_number_restraints     0
_refine_ls_hydrogen_treatment     constr
_refine_ls_weighting_scheme     calc
_refine_ls_weighting_details
              'w=1/[\s^2^(Fo^2^)+(0.0412P)^2^+2.5221P] where P=(Fo^2^+2Fc^2^)/3'
_atom_sites_solution_hydrogens     geom
_atom_sites_solution_primary     ?
_atom_sites_solution_secondary     ?
_refine_ls_shift/su_max     0.000
_refine_ls_shift/su_mean     0.000
_refine_diff_density_max     0.969
_refine_diff_density_min     -0.692
_refine_ls_extinction_method     none
_refine_ls_extinction_coef     .
loop_
    _atom_type_symbol
    _atom_type_description
    _atom_type_scat_dispersion_real
    _atom_type_scat_dispersion_imag
    _atom_type_scat_source
    'C' 'C' 0.0033 0.0016
                         'International Tables Vol C Tables 4.2.6.8 and 6.1.1.4'
    'H' 'H' 0.0000 0.0000
                         'International Tables Vol C Tables 4.2.6.8 and 6.1.1.4'
    'Br' 'Br' -0.2901 2.4595
                         'International Tables Vol C Tables 4.2.6.8 and 6.1.1.4'
    'N' 'N' 0.0061 0.0033
                         'International Tables Vol C Tables 4.2.6.8 and 6.1.1.4'
    'Sn' 'Sn' -0.6537 1.4246
                         'International Tables Vol C Tables 4.2.6.8 and 6.1.1.4'
_computing_data_collection
;
CrysAlisPro (Rigaku OD, 2024)
;
_computing_cell_refinement
;
CrysAlisPro (Rigaku OD, 2024)
;
_computing_data_reduction
;
CrysAlisPro (Rigaku OD, 2024)
;
_computing_structure_solution
;
<i>SHELXT</i> (Sheldrick, 2015a)
;
_computing_structure_refinement
;
SHELXL (Sheldrick, 2015b)
;
_computing_molecular_graphics
;
Olex2 (Dolomanov <i>et al.</i>,  2009)
;
_computing_publication_material
;
publCIF (Westrip, 2010)
;
loop_
    _atom_site_type_symbol
    _atom_site_label
    _atom_site_fract_x
    _atom_site_fract_y
    _atom_site_fract_z
    _atom_site_U_iso_or_equiv
    _atom_site_adp_type
    _atom_site_calc_flag
    _atom_site_occupancy
    _atom_site_disorder_assembly
    _atom_site_disorder_group
    Sn Sn1 0.24506(6) 0.50701(5) 0.23958(4) 0.02780(14) Uani d 1 . .
    Br Br1 0.00481(9) 0.69436(8) 0.31340(6) 0.03191(19) Uani d 1 . .
    Br Br4A 0.7829(14) 0.0021(4) 0.4183(3) 0.0494(14) Uani d 0.526(18) A 1
    Br Br4B 0.6922(16) -0.0059(3) 0.4114(2) 0.0475(16) Uani d 0.474(18) A 2
    Br Br2 0.21352(9) 0.32682(8) 0.39200(6) 0.03210(19) Uani d 1 . .
    Br Br3 0.50363(9) 0.65306(8) 0.32387(6) 0.02965(18) Uani d 1 . .
    N N1 0.7777(8) 0.3505(7) 0.3497(5) 0.0347(15) Uani d 1 . .
    H H1A 0.723604 0.283201 0.311459 0.042 Uiso calc 1 . .
    H H1B 0.891835 0.337768 0.344926 0.042 Uiso calc 1 . .
    H H1C 0.749523 0.448271 0.333513 0.042 Uiso calc 1 . .
    C C1 0.7255(14) 0.3215(11) 0.4465(7) 0.054(2) Uani d 1 . .
    H H1AA 0.825780 0.333795 0.487421 0.065 Uiso calc 0.526(18) A 1
    H H1AB 0.641222 0.400138 0.464319 0.065 Uiso calc 0.526(18) A 1
    H H1BC 0.600418 0.329253 0.449890 0.065 Uiso calc 0.474(18) A 2
    H H1BD 0.774061 0.403046 0.486318 0.065 Uiso calc 0.474(18) A 2
    C C2A 0.656(3) 0.176(2) 0.4611(16) 0.057(7) Uani d 0.526(18) A 1
    H H2AA 0.542464 0.173121 0.430883 0.068 Uiso calc 0.526(18) A 1
    H H2AB 0.637669 0.163218 0.528206 0.068 Uiso calc 0.526(18) A 1
    C C2B 0.779(3) 0.169(2) 0.4840(12) 0.035(4) Uani d 0.474(18) A 2
    H H2BA 0.738155 0.159334 0.548165 0.042 Uiso calc 0.474(18) A 2
    H H2BB 0.904294 0.164162 0.485746 0.042 Uiso calc 0.474(18) A 2
loop_
    _atom_site_aniso_label
    _atom_site_aniso_U_11
    _atom_site_aniso_U_22
    _atom_site_aniso_U_33
    _atom_site_aniso_U_12
    _atom_site_aniso_U_13
    _atom_site_aniso_U_23
    Sn1 0.0282(3) 0.0231(2) 0.0321(3) -0.00033(18) -0.0004(2) -0.0030(2)
    Br1 0.0244(4) 0.0272(4) 0.0441(5) 0.0036(3) 0.0027(3) 0.0006(3)
    Br4A 0.065(4) 0.0267(10) 0.0565(14) 0.0088(13) 0.0095(17) 0.0081(8)
    Br4B 0.068(5) 0.0285(10) 0.0456(14) -0.0016(13) 0.0030(16) 0.0022(8)
    Br2 0.0382(4) 0.0246(4) 0.0334(4) -0.0019(3) -0.0025(3) 0.0024(3)
    Br3 0.0239(3) 0.0280(4) 0.0371(5) -0.0018(3) -0.0010(3) 0.0008(3)
    N1 0.035(3) 0.023(3) 0.046(4) 0.004(2) -0.002(3) -0.003(3)
    C1 0.082(7) 0.038(5) 0.042(5) 0.009(4) 0.015(5) -0.009(4)
    C2A 0.077(16) 0.045(11) 0.049(13) 0.006(10) 0.034(12) 0.001(10)
    C2B 0.030(10) 0.044(10) 0.030(9) -0.003(7) -0.016(8) 0.005(7)
_geom_special_details
;
 All esds (except the esd in the dihedral angle between two l.s. planes)
 are estimated using the full covariance matrix.  The cell esds are taken
 into account individually in the estimation of esds in distances, angles
 and torsion angles; correlations between esds in cell parameters are only
 used when they are defined by crystal symmetry.  An approximate (isotropic)
 treatment of cell esds is used for estimating esds involving l.s. planes.
;
loop_
    _geom_bond_atom_site_label_1
    _geom_bond_atom_site_label_2
    _geom_bond_site_symmetry_2
    _geom_bond_distance
    _geom_bond_publ_flag
    Sn1 Br1 . 2.7256(10) y
    Sn1 Br2 . 2.7228(9) y
    Sn1 Br3 . 2.6869(11) y
    Sn1 Br2 2 3.3922(9) y
    Sn1 Br1 2_545 3.4518(10) y
    Sn1 Br3 2_545 3.7621(9) y
    Br4A C2A . 1.921(19) y
    Br4B C2B . 1.968(19) y
    N1 H1A . 0.9100 ?
    N1 H1B . 0.9100 ?
    N1 H1C . 0.9100 ?
    N1 C1 . 1.487(11) y
    C1 H1AA . 0.9900 ?
    C1 H1AB . 0.9900 ?
    C1 H1BC . 0.9900 ?
    C1 H1BD . 0.9900 ?
    C1 C2A . 1.40(2) y
    C1 C2B . 1.49(2) y
    C2A H2AA . 0.9900 ?
    C2A H2AB . 0.9900 ?
    C2B H2BA . 0.9900 ?
    C2B H2BB . 0.9900 ?
loop_
    _geom_angle_atom_site_label_1
    _geom_angle_atom_site_label_2
    _geom_angle_atom_site_label_3
    _geom_angle_site_symmetry_1
    _geom_angle_site_symmetry_3
    _geom_angle
    _geom_angle_publ_flag
    Br3 Sn1 Br2 . . 88.75(3) ?
    Br3 Sn1 Br1 . . 93.74(3) ?
    Br2 Sn1 Br1 . . 87.56(3) ?
    Br3 Sn1 Br2 . 2 77.92(2) ?
    Br2 Sn1 Br2 . 2 159.89(3) ?
    Br1 Sn1 Br2 . 2 78.47(3) ?
    Br3 Sn1 Br1 . 2_545 92.40(3) ?
    Br2 Sn1 Br1 . 2_545 77.44(3) ?
    Br1 Sn1 Br1 . 2_545 163.66(3) ?
    Br2 Sn1 Br1 2 2_545 117.66(3) ?
    Br3 Sn1 Br3 . 2_545 152.91(3) ?
    Br2 Sn1 Br3 . 2_545 71.04(2) ?
    Br1 Sn1 Br3 . 2_545 102.93(3) ?
    Br2 Sn1 Br3 2 2_545 125.98(2) ?
    Br1 Sn1 Br3 2_545 2_545 66.24(3) ?
    Sn1 Br1 Sn1 . 2 89.10(3) ?
    H1A N1 H1B . . 109.5 ?
    H1A N1 H1C . . 109.5 ?
    H1B N1 H1C . . 109.5 ?
    C1 N1 H1A . . 109.5 ?
    C1 N1 H1B . . 109.5 ?
    C1 N1 H1C . . 109.5 ?
    N1 C1 H1AA . . 108.7 ?
    N1 C1 H1AB . . 108.7 ?
    N1 C1 H1BC . . 108.6 ?
    N1 C1 H1BD . . 108.6 ?
    N1 C1 C2B . . 114.5(10) ?
    H1AA C1 H1AB . . 107.6 ?
    H1BC C1 H1BD . . 107.6 ?
    C2A C1 N1 . . 114.2(11) ?
    C2A C1 H1AA . . 108.7 ?
    C2A C1 H1AB . . 108.7 ?
    C2B C1 H1BC . . 108.6 ?
    C2B C1 H1BD . . 108.6 ?
    Br4A C2A H2AA . . 108.0 ?
    Br4A C2A H2AB . . 108.0 ?
    C1 C2A Br4A . . 117.2(14) ?
    C1 C2A H2AA . . 108.0 ?
    C1 C2A H2AB . . 108.0 ?
    H2AA C2A H2AB . . 107.2 ?
    Br4B C2B H2BA . . 108.9 ?
    Br4B C2B H2BB . . 108.9 ?
    C1 C2B Br4B . . 113.5(11) ?
    C1 C2B H2BA . . 108.9 ?
    C1 C2B H2BB . . 108.9 ?
    H2BA C2B H2BB . . 107.7 ?
loop_
    _geom_torsion_atom_site_label_1
    _geom_torsion_atom_site_label_2
    _geom_torsion_atom_site_label_3
    _geom_torsion_atom_site_label_4
    _geom_torsion_site_symmetry_1
    _geom_torsion_site_symmetry_2
    _geom_torsion_site_symmetry_3
    _geom_torsion_site_symmetry_4
    _geom_torsion
    _geom_torsion_publ_flag
    N1 C1 C2A Br4A . . . . 51(2) ?
    N1 C1 C2B Br4B . . . . -58.2(17) ?
loop_
    _geom_hbond_atom_site_label_D
    _geom_hbond_atom_site_label_H
    _geom_hbond_atom_site_label_A
    _geom_hbond_site_symmetry_A
    _geom_hbond_distance_DH
    _geom_hbond_distance_HA
    _geom_hbond_distance_DA
    _geom_hbond_angle_DHA
    _geom_hbond_publ_flag
    N1 H1A Br1 2_545 0.91 2.66 3.507(7) 156 yes
    N1 H1B Br2 1_655 0.91 2.62 3.491(6) 160 yes
    N1 H1C Br3 . 0.91 2.64 3.425(6) 145 yes
    C1 H1BD Br2 3_666 0.99 2.94 3.882(9) 159 yes
    C2A H2AA Br2 . 0.99 2.97 3.85(3) 149 yes
_shelx_space_group_comment
;
The symmetry employed for this shelxl refinement is uniquely defined
by the following loop, which should always be used as a source of
symmetry information in preference to the above space-group names.
They are only intended as comments.
;
_shelx_estimated_absorpt_T_min     ?
_shelx_estimated_absorpt_T_max     ?
_shelx_hkl_file
;
   0   0   2 15969.4 62.0324  -2
   0   0  -2 15969.4 62.0324   1
   0   0   4 469.759 7.75983  -2
   0   0  -4 469.759 7.75983   1
   0   0  -6 2973.74 24.2556  -2
   0   0   6 2973.74 24.2556   1
   0   0   8 168.094 7.77837  -2
   0   0  -8 168.094 7.77837   1
   0   0 -10 642.901 8.41864  -2
   0   0  10 642.901 8.41864   1
   0   0 -12 3719.51 64.5321  -2
   0   0  12 3719.51 64.5321   1
   0   0 -14 4793.05 29.3075  -2
   0   0  14 4793.05 29.3075   1
   0   0  16 402.314 10.7104  -2
   0   0 -16 402.314 10.7104   1
   0   0  18 10.2680 23.7617  -2
   0   0 -18 10.2680 23.7617   1
   0  -1  -1 74.1258 6.74859  -2
   0   1   1 74.1258 6.74859   1
   0   1   2 76.6507 1.86174  -2
   0  -1  -2 76.6507 1.86174   1
   0  -1  -3 3902.33 9.33097  -2
   0   1   3 3902.33 9.33097   1
   0   1   4 17768.3 16.0944  -2
   0  -1  -4 17768.3 16.0944   1
   0   1  -5 1204.91 6.34655  -2
   0  -1   5 1204.91 6.34655   1
   0   1  -6 5538.39 14.3446  -2
   0  -1   6 5538.39 14.3446   1
   0  -1   7 4270.06 14.0742  -2
   0   1  -7 4270.06 14.0742   1
   0  -1   8 1532.82 11.0461  -2
   0   1  -8 1532.82 11.0461   1
   0   1  -9 1837.88 11.3312  -2
   0  -1   9 1837.88 11.3312   1
   0  -1  10 4445.94 18.1987  -2
   0   1 -10 4445.94 18.1987   1
   0   1 -11 1221.98 20.6785  -2
   0  -1  11 1221.98 20.6785   1
   0   1  12 297.395 9.02520  -2
   0  -1 -12 297.395 9.02520   1
   0   1  13 3124.62 46.9312  -2
   0  -1 -13 3124.62 46.9312   1
   0   1 -14 42.5824 14.6583  -2
   0  -1  14 42.5824 14.6583   1
   0   1 -15 204.924 18.9966  -2
   0  -1  15 204.924 18.9966   1
   0  -1  16 42.5597 14.1405  -2
   0   1 -16 42.5597 14.1405   1
   0   1 -17 12.6533 8.29632  -2
   0  -1  17 12.6533 8.29632   1
   0   1 -18 286.708 32.7615  -2
   0  -1  18 286.708 32.7615   1
   0   2   0 988.909 5.84008  -2
   0  -2   0 988.909 5.84008   1
   0  -2   1 3360.34 8.56048  -2
   0   2  -1 3360.34 8.56048   1
   0   2   2 852.065 2.86957  -2
   0  -2  -2 852.065 2.86957   1
   0  -2  -3 7558.27 11.1105  -2
   0   2   3 7558.27 11.1105   1
   0  -2  -4 7237.78 16.5722  -2
   0   2   4 7237.78 16.5722   1
   0  -2  -5 550.332 3.93202  -2
   0   2   5 550.332 3.93202   1
   0   2  -6 19189.9 25.2294  -2
   0  -2   6 19189.9 25.2294   1
   0  -2  -7 9344.83 25.8163  -2
   0   2   7 9344.83 25.8163   1
   0  -2  -8 3860.13 18.7229  -2
   0   2   8 3860.13 18.7229   1
   0  -2  -9 826.929 6.93483  -2
   0   2   9 826.929 6.93483   1
   0  -2 -10 2699.17 23.7268  -2
   0   2  10 2699.17 23.7268   1
   0   2 -11 653.959 13.5833  -2
   0  -2  11 653.959 13.5833   1
   0  -2  12 1975.04 17.3035  -2
   0   2 -12 1975.04 17.3035   1
   0  -2  13 315.988 16.9296  -2
   0   2 -13 315.988 16.9296   1
   0   2 -14 205.136 10.7388  -2
   0  -2  14 205.136 10.7388   1
   0  -2 -15 176.390 10.6957  -2
   0   2  15 176.390 10.6957   1
   0   2 -16 31.4336 8.55105  -2
   0  -2  16 31.4336 8.55105   1
   0   2 -17 243.355 22.9976  -2
   0  -2  17 243.355 22.9976   1
   0   2 -18 292.430 14.7821  -2
   0  -2  18 292.430 14.7821   1
   0  -2  19-1.28632 32.0779  -2
   0   2 -19-1.28632 32.0779   1
   0  -3  -1 23347.0 36.3553  -2
   0   3   1 23347.0 36.3553   1
   0  -3   2 27.6746 1.98307  -2
   0   3  -2 27.6746 1.98307   1
   0  -3  -3 21435.8 22.5819  -2
   0   3   3 21435.8 22.5819   1
   0  -3   4 475.209 3.98181  -2
   0   3  -4 475.209 3.98181   1
   0  -3   5 15.9035 2.49064  -2
   0   3  -5 15.9035 2.49064   1
   0   3  -6 361.576 5.49627  -2
   0  -3   6 361.576 5.49627   1
   0  -3  -7 3869.07 15.8803  -2
   0   3   7 3869.07 15.8803   1
   0  -3  -8 15.5215 4.52894  -2
   0   3   8 15.5215 4.52894   1
   0  -3  -9 367.019 8.16770  -2
   0   3   9 367.019 8.16770   1
   0  -3 -10-3.21029 4.31196  -2
   0   3  10-3.21029 4.31196   1
   0   3 -11 2104.94 23.2845  -2
   0  -3  11 2104.94 23.2845   1
   0   3 -12 24.9739 12.8701  -2
   0  -3  12 24.9739 12.8701   1
   0   3 -13 39.5672 7.98297  -2
   0  -3  13 39.5672 7.98297   1
   0  -3  14 20.7300 7.80520  -2
   0   3 -14 20.7300 7.80520   1
   0  -3 -15 1722.38 16.6879  -2
   0   3  15 1722.38 16.6879   1
   0  -3 -16 16.9454 10.4769  -2
   0   3  16 16.9454 10.4769   1
   0   3 -17 1001.06 18.8217  -2
   0  -3  17 1001.06 18.8217   1
   0  -3  18 4.14961 30.6491  -2
   0   3 -18 4.14961 30.6491   1
   0  -3  19 209.130 41.5800  -2
   0   3 -19 209.130 41.5800   1
   0  -4   0 4372.55 19.3354  -2
   0   4   0 4372.55 19.3354   1
   0  -4   1 803.035 7.22630  -2
   0   4  -1 803.035 7.22630   1
   0  -4  -2 1396.10 4.44069  -2
   0   4   2 1396.10 4.44069   1
   0  -4  -3 2760.22 10.5950  -2
   0   4   3 2760.22 10.5950   1
   0   4  -4 4301.18 11.2044  -2
   0  -4   4 4301.18 11.2044   1
   0  -4  -5 1162.51 6.78535  -2
   0   4   5 1162.51 6.78535   1
   0  -4  -6 11456.5 21.5188  -2
   0   4   6 11456.5 21.5188   1
   0  -4  -7 9080.33 44.6926  -2
   0   4   7 9080.33 44.6926   1
   0  -4  -8 1401.71 11.4902  -2
   0   4   8 1401.71 11.4902   1
   0   4  -9 1412.05 9.52847  -2
   0  -4   9 1412.05 9.52847   1
   0  -4 -10 533.669 9.21999  -2
   0   4  10 533.669 9.21999   1
   0  -4 -11 156.628 7.66450  -2
   0   4  11 156.628 7.66450   1
   0  -4 -12 863.721 12.3786  -2
   0   4  12 863.721 12.3786   1
   0  -4 -13 115.882 7.93820  -2
   0   4  13 115.882 7.93820   1
   0   4 -14 16.0014 9.00982  -2
   0  -4  14 16.0014 9.00982   1
   0   4 -15 50.0096 8.35863  -2
   0  -4  15 50.0096 8.35863   1
   0  -4  16 38.9473 6.93639  -2
   0   4 -16 38.9473 6.93639   1
   0   4 -17 245.497 13.7433  -2
   0  -4  17 245.497 13.7433   1
   0  -4  18 307.365 47.4216  -2
   0   4 -18 307.365 47.4216   1
   0   5   1 15.2224 5.53777  -2
   0  -5  -1 15.2224 5.53777   1
   0  -5   2 3.58203 4.37660  -2
   0   5  -2 3.58203 4.37660   1
   0  -5  -3 1899.85 9.94228  -2
   0   5   3 1899.85 9.94228   1
   0  -5  -4 3944.09 12.4771  -2
   0   5   4 3944.09 12.4771   1
   0  -5   5 543.689 4.54174  -2
   0   5  -5 543.689 4.54174   1
   0  -5  -6 2069.94 13.1265  -2
   0   5   6 2069.94 13.1265   1
   0   5  -7 1170.03 22.1665  -2
   0  -5   7 1170.03 22.1665   1
   0  -5   8 637.720 7.57679  -2
   0   5  -8 637.720 7.57679   1
   0  -5  -9 418.730 8.15412  -2
   0   5   9 418.730 8.15412   1
   0  -5 -10 900.462 11.2759  -2
   0   5  10 900.462 11.2759   1
   0   5 -11 839.651 21.7239  -2
   0  -5  11 839.651 21.7239   1
   0  -5 -12 12.6261 8.54778  -2
   0   5  12 12.6261 8.54778   1
   0   5 -13 2995.54 26.6147  -2
   0  -5  13 2995.54 26.6147   1
   0  -5 -14 22.0242 8.09587  -2
   0   5  14 22.0242 8.09587   1
   0  -5  15 262.856 14.1002  -2
   0   5 -15 262.856 14.1002   1
   0   5 -16 71.9957 17.2565  -2
   0  -5  16 71.9957 17.2565   1
   0   5 -17 31.5020 21.1925  -2
   0  -5  17 31.5020 21.1925   1
   0   6   0 32375.7 69.5383  -2
   0  -6   0 32375.7 69.5383   1
   0  -6   1 481.590 9.41631  -2
   0   6  -1 481.590 9.41631   1
   0  -6   2 2939.68 15.6227  -2
   0   6  -2 2939.68 15.6227   1
   0  -6   3 900.158 3.75082  -2
   0   6  -3 900.158 3.75082   1
   0   6  -4 106.352 3.46640  -2
   0  -6   4 106.352 3.46640   1
   0  -6   5 142.634 4.11805  -2
   0   6  -5 142.634 4.11805   1
   0  -6  -6 2477.60 12.0277  -2
   0   6   6 2477.60 12.0277   1
   0  -6   7 104.399 5.21662  -2
   0   6  -7 104.399 5.21662   1
   0  -6   8 82.4440 6.91743  -2
   0   6  -8 82.4440 6.91743   1
   0  -6  -9 1.24376 5.40874  -2
   0   6   9 1.24376 5.40874   1
   0  -6  10 104.066 12.4489  -2
   0   6 -10 104.066 12.4489   1
   0   6 -11 35.0963 16.4789  -2
   0  -6  11 35.0963 16.4789   1
   0  -6 -12 1511.06 28.5106  -2
   0   6  12 1511.06 28.5106   1
   0   6 -13 27.6728 18.3057  -2
   0  -6  13 27.6728 18.3057   1
   0  -6 -14 1587.69 20.6550  -2
   0   6  14 1587.69 20.6550   1
   0  -6 -15 23.8128 12.1174  -2
   0   6  15 23.8128 12.1174   1
   0   6 -16 120.101 21.7612  -2
   0  -6  16 120.101 21.7612   1
   0   6 -17 60.2387 13.7550  -2
   0  -6  17 60.2387 13.7550   1
   0   7  -1 301.954 7.46053  -2
   0  -7   1 301.954 7.46053   1
   0  -7   2 73.6437 16.7754  -2
   0   7  -2 73.6437 16.7754   1
   0   7  -3 59.9108 5.69409  -2
   0  -7   3 59.9108 5.69409   1
   0   7   4 1799.12 8.58830  -2
   0  -7  -4 1799.12 8.58830   1
   0  -7  -5 41.3646 4.23260  -2
   0   7   5 41.3646 4.23260   1
   0   7  -6 747.870 11.2447  -2
   0  -7   6 747.870 11.2447   1
   0  -7  -7 1700.79 11.0753  -2
   0   7   7 1700.79 11.0753   1
   0   7  -8 550.095 21.0614  -2
   0  -7   8 550.095 21.0614   1
   0  -7   9 609.746 11.0844  -2
   0   7  -9 609.746 11.0844   1
   0  -7 -10 1216.21 11.3307  -2
   0   7  10 1216.21 11.3307   1
   0   7 -11 122.032 18.2187  -2
   0  -7  11 122.032 18.2187   1
   0  -7 -12 102.059 19.3049  -2
   0   7  12 102.059 19.3049   1
   0  -7 -13 443.441 25.5323  -2
   0   7  13 443.441 25.5323   1
   0   7 -14 39.8238 17.8269  -2
   0  -7  14 39.8238 17.8269   1
   0  -7 -15 36.7488 12.0067  -2
   0   7  15 36.7488 12.0067   1
   0   7 -16 114.161 25.5504  -2
   0  -7  16 114.161 25.5504   1
   0  -8   0 381.491 12.9992  -2
   0   8   0 381.491 12.9992   1
   0   8  -1 178.789 6.80764  -2
   0  -8   1 178.789 6.80764   1
   0  -8   2 333.593 8.86208  -2
   0   8  -2 333.593 8.86208   1
   0  -8   3 1108.21 13.3386  -2
   0   8  -3 1108.21 13.3386   1
   0  -8   4 1296.33 14.1105  -2
   0   8  -4 1296.33 14.1105   1
   0  -8   5 51.0530 8.85633  -2
   0   8  -5 51.0530 8.85633   1
   0  -8  -6 2447.97 16.4793  -2
   0   8   6 2447.97 16.4793   1
   0  -8   7 462.129 10.1493  -2
   0   8  -7 462.129 10.1493   1
   0  -8  -8 551.338 12.9283  -2
   0   8   8 551.338 12.9283   1
   0  -8  -9 49.1548 14.3263  -2
   0   8   9 49.1548 14.3263   1
   0   8 -10 935.140 32.4780  -2
   0  -8  10 935.140 32.4780   1
   0  -8 -11 386.488 26.0523  -2
   0   8  11 386.488 26.0523   1
   0   8 -12 908.629 35.0693  -2
   0  -8  12 908.629 35.0693   1
   0   8 -13 56.9313 22.0374  -2
   0  -8  13 56.9313 22.0374   1
   0  -8 -14 65.1285 43.4416  -2
   0   8  14 65.1285 43.4416   1
   0  -9   1 1882.52 18.6142  -2
   0   9  -1 1882.52 18.6142   1
   0   9  -2 16.5756 10.4664  -2
   0  -9   2 16.5756 10.4664   1
   0  -9  -3 1007.94 14.3341  -2
   0   9   3 1007.94 14.3341   1
   0  -9  -4 282.605 9.96442  -2
   0   9   4 282.605 9.96442   1
   0   9  -5 278.931 12.5773  -2
   0  -9   5 278.931 12.5773   1
   0   9  -6 390.661 13.9971  -2
   0  -9   6 390.661 13.9971   1
   0  -9  -7 471.346 11.7155  -2
   0   9   7 471.346 11.7155   1
   0   9  -8 21.6399 12.6714  -2
   0  -9   8 21.6399 12.6714   1
   0   9  -9 307.486 36.6037  -2
   0  -9   9 307.486 36.6037   1
   0  -9 -10 46.9096 30.0117  -2
   0   9  10 46.9096 30.0117   1
   0  -9 -11 71.2901 43.1385  -2
   0   9  11 71.2901 43.1385   1
   0 -10   0 1366.75 25.8254  -2
   0  10   0 1366.75 25.8254   1
   0 -10  -1 233.214 11.3120  -2
   0  10   1 233.214 11.3120   1
   0 -10   2 322.144 11.7731  -2
   0  10  -2 322.144 11.7731   1
   0 -10   3 96.9196 27.6093  -2
   0  10  -3 96.9196 27.6093   1
   0 -10  -4 534.923 16.5973  -2
   0  10   4 534.923 16.5973   1
   0 -10   5 129.045 10.4990  -2
   0  10  -5 129.045 10.4990   1
   0 -10   6 1401.91 23.2677  -2
   0  10  -6 1401.91 23.2677   1
   0 -10   7 813.941 19.5743  -2
   0  10  -7 813.941 19.5743   1
   0 -11   1 39.4822 28.0317  -2
   0  11  -1 39.4822 28.0317   1
   0 -11   2 50.7835 15.1226  -2
   0  11  -2 50.7835 15.1226   1
   0 -11   3 23.8477 34.9212  -2
   0  11  -3 23.8477 34.9212   1
   0 -11   4 81.4258 15.0367  -2
   0  11  -4 81.4258 15.0367   1
   0 -11   5 68.3096 37.7856  -2
   0  11  -5 68.3096 37.7856   1
   0 -11   6 136.699 39.1874  -2
   0  11  -6 136.699 39.1874   1
  -1   0 -17 42.9285 21.8244  -2
  -1   0  17 42.9285 21.8244   1
   1   0  15 2096.77 52.3494  -2
   1   0 -15 2096.77 52.3494   1
   1   0  13 1188.98 25.0272  -2
   1   0 -13 1188.98 25.0272   1
  -1   0 -11 34.0974 10.8809  -2
  -1   0  11 34.0974 10.8809   1
   1   0   9 3491.71 32.2205  -2
   1   0  -9 3491.71 32.2205   1
   1   0   7 8541.91 42.4417  -2
   1   0  -7 8541.91 42.4417   1
   1   0   5 1314.19 15.2604  -2
   1   0  -5 1314.19 15.2604   1
   1   0   3 12145.8 42.2983  -2
   1   0  -3 12145.8 42.2983   1
   1   0  -1 5323.47 36.5796   1
  -1   0  -1 5799.97 21.6801   1
  -1   0   3 12918.3 82.8268  -2
  -1   0  -3 12918.3 82.8268   1
  -1   0   5 1403.65 33.4669  -2
  -1   0  -5 1403.65 33.4669   1
  -1   0   7 10151.1 53.7822  -2
  -1   0  -7 10151.1 53.7822   1
  -1   0   9 5107.13 38.7498  -2
  -1   0  -9 5107.13 38.7498   1
   1   0 -11 50.9018 6.34510  -2
   1   0  11 50.9018 6.34510   1
  -1   0  13 760.310 35.6895  -2
  -1   0 -13 760.310 35.6895   1
  -1   0  15 1501.56 50.0282  -2
  -1   0 -15 1501.56 50.0282   1
   1   0 -17 99.6509 26.6913  -2
   1   0  17 99.6509 26.6913   1
  -1   1 -18 362.526 73.4838  -2
  -1  -1  18 362.526 73.4838   1
   1  -1  17 143.269 26.5458  -2
   1   1 -17 143.269 26.5458   1
  -1   1 -16 387.540 16.8981  -2
  -1  -1  16 387.540 16.8981   1
  -1   1 -15 146.285 13.6720  -2
  -1  -1  15 146.285 13.6720   1
   1   1  14 127.939 13.0489  -2
   1  -1 -14 127.939 13.0489   1
  -1   1 -13 299.909 15.0104  -2
  -1  -1  13 299.909 15.0104   1
  -1   1 -12 2257.98 31.3157  -2
  -1  -1  12 2257.98 31.3157   1
  -1   1 -11 167.371 6.65275  -2
  -1  -1  11 167.371 6.65275   1
  -1   1  10 1499.41 16.5918   1
   1  -1  10 1971.20 19.7849  -2
   1   1 -10 1971.20 19.7849   1
   1   1   9 1936.04 19.0050  -2
   1  -1  -9 1936.04 19.0050   1
  -1   1  -8 587.377 10.4727  -2
  -1  -1   8 587.377 10.4727   1
  -1   1  -7 166.434 5.55880  -2
  -1  -1   7 166.434 5.55880   1
  -1   1  -6 2084.77 17.3009  -2
  -1  -1   6 2084.77 17.3009   1
  -1   1  -5 3367.62 19.9041  -2
  -1  -1   5 3367.62 19.9041   1
   1   1   4 6846.98 24.2634  -2
   1  -1  -4 6846.98 24.2634   1
  -1   1  -3 946.421 10.9788  -2
  -1  -1   3 946.421 10.9788   1
   1  -1   2 3522.54 19.1429  -2
   1   1  -2 3522.54 19.1429   1
   1  -1  -1 225.101 8.38442   1
  -1  -1  -1 338.616 8.01565  -2
  -1   1   1 338.616 8.01565   1
   1  -1   0 0.83377 1.64306   1
  -1  -1   0 5.06663 4.24909  -2
  -1   1   0 5.06663 4.24909   1
  -1  -1  -1 221.790 6.19012   1
   1   1  -1 331.917 7.53129  -2
   1  -1   1 331.917 7.53129   1
   1   1  -2 3937.84 26.5022  -2
   1  -1   2 3937.84 26.5022   1
  -1  -1   3 1675.76 32.7335  -2
  -1   1  -3 1675.76 32.7335   1
  -1  -1   4 6916.81 36.5248  -2
  -1   1  -4 6916.81 36.5248   1
  -1  -1   5 2395.21 24.1483  -2
  -1   1  -5 2395.21 24.1483   1
  -1   1   6 3433.76 30.8047  -2
  -1  -1  -6 3433.76 30.8047   1
   1  -1  -7 112.691 7.97959  -2
   1   1   7 112.691 7.97959   1
  -1   1   8 347.768 11.3801  -2
  -1  -1  -8 347.768 11.3801   1
  -1  -1   9 1467.27 24.2594  -2
  -1   1  -9 1467.27 24.2594   1
  -1   1  10 1616.25 25.5795  -2
  -1  -1 -10 1616.25 25.5795   1
  -1   1  11 377.889 14.0941  -2
  -1  -1 -11 377.889 14.0941   1
  -1  -1  12 1839.75 25.9943  -2
  -1   1 -12 1839.75 25.9943   1
  -1   1  13 563.840 15.7004  -2
  -1  -1 -13 563.840 15.7004   1
  -1  -1  14 118.298 17.5404  -2
  -1   1 -14 118.298 17.5404   1
   1   1 -15 180.312 19.8339  -2
   1  -1  15 180.312 19.8339   1
  -1  -1  16 357.476 24.1843  -2
  -1   1 -16 357.476 24.1843   1
  -1  -1  17 223.140 22.6369  -2
  -1   1 -17 223.140 22.6369   1
  -1  -1  18 433.966 27.4795  -2
  -1   1 -18 433.966 27.4795   1
  -1  -1  19 77.2941 34.0193  -2
  -1   1 -19 77.2941 34.0193   1
   1  -2  18 156.988 33.4728  -2
   1   2 -18 156.988 33.4728   1
  -1   2 -17 172.771 26.0191  -2
  -1  -2  17 172.771 26.0191   1
  -1   2 -16 225.649 20.1345  -2
  -1  -2  16 225.649 20.1345   1
   1  -2  15 331.980 21.3715  -2
   1   2 -15 331.980 21.3715   1
  -1   2 -14 283.434 20.4879  -2
  -1  -2  14 283.434 20.4879   1
  -1  -2 -13 158.619 20.5883  -2
  -1   2  13 158.619 20.5883   1
   1  -2  12 49.8844 10.9473  -2
   1   2 -12 49.8844 10.9473   1
  -1   2 -11 1372.20 23.4839  -2
  -1  -2  11 1372.20 23.4839   1
   1   2  10 808.163 15.7717  -2
   1  -2 -10 808.163 15.7717   1
   1   2   9 5992.02 28.7667  -2
   1  -2  -9 5992.02 28.7667   1
  -1   2  -8 657.264 17.9897  -2
  -1  -2   8 657.264 17.9897   1
  -1   2  -7 307.051 12.8560  -2
  -1  -2   7 307.051 12.8560   1
   1   2   6 643.454 10.6076  -2
   1  -2  -6 643.454 10.6076   1
  -1   2  -5 4360.92 20.9996  -2
  -1  -2   5 4360.92 20.9996   1
  -1  -2  -4 1722.50 10.7302  -2
  -1   2   4 1722.50 10.7302   1
   1   2   3 28466.6 53.8883  -2
   1  -2  -3 28466.6 53.8883   1
   1  -2   2 1878.13 13.4884  -2
   1   2  -2 1878.13 13.4884   1
   1  -2   1 2479.77 9.43054  -2
   1   2  -1 2479.77 9.43054   1
   1  -2   0 853.803 4.88649  -2
   1   2   0 853.803 4.88649   1
  -1  -2   1 1603.37 9.74015  -2
  -1   2  -1 1603.37 9.74015   1
  -1  -2   2 998.469 11.4621  -2
  -1   2  -2 998.469 11.4621   1
   1   2  -3 24411.5 74.8238  -2
   1  -2   3 24411.5 74.8238   1
   1   2  -4 1225.40 23.8691  -2
   1  -2   4 1225.40 23.8691   1
   1  -2  -5 3395.34 29.3841  -2
   1   2   5 3395.34 29.3841   1
   1   2  -6 409.299 9.91802  -2
   1  -2   6 409.299 9.91802   1
   1  -2  -7 166.670 10.8962  -2
   1   2   7 166.670 10.8962   1
   1  -2  -8 377.754 15.0442  -2
   1   2   8 377.754 15.0442   1
  -1  -2   9 5819.13 65.5204  -2
  -1   2  -9 5819.13 65.5204   1
  -1  -2  10 1185.25 31.2316  -2
  -1   2 -10 1185.25 31.2316   1
   1   2 -11 1933.94 27.5967  -2
   1  -2  11 1933.94 27.5967   1
   1   2 -12 110.573 11.5511  -2
   1  -2  12 110.573 11.5511   1
  -1  -2  13 208.220 15.9041  -2
  -1   2 -13 208.220 15.9041   1
   1  -2 -14 501.856 19.8822  -2
   1   2  14 501.856 19.8822   1
  -1  -2  15 382.615 18.1750  -2
  -1   2 -15 382.615 18.1750   1
  -1  -2  16 222.440 26.3600  -2
  -1   2 -16 222.440 26.3600   1
   1   2 -17 186.380 27.3998  -2
   1  -2  17 186.380 27.3998   1
  -1  -2  18 37.8251 33.7413  -2
  -1   2 -18 37.8251 33.7413   1
  -1  -2  19-8.45154 32.9961  -2
  -1   2 -19-8.45154 32.9961   1
   1  -3  18 334.926 41.4651  -2
   1   3 -18 334.926 41.4651   1
  -1  -3 -17 24.6284 13.2751  -2
  -1   3  17 24.6284 13.2751   1
   1  -3  16 1586.41 37.6999  -2
   1   3 -16 1586.41 37.6999   1
  -1   3 -15 122.446 19.4371  -2
  -1  -3  15 122.446 19.4371   1
  -1   3 -14 101.938 17.7976  -2
  -1  -3  14 101.938 17.7976   1
  -1  -3 -13 152.263 14.4240  -2
  -1   3  13 152.263 14.4240   1
  -1  -3 -12 402.164 19.7586  -2
  -1   3  12 402.164 19.7586   1
  -1   3 -11 26.5719 12.9116  -2
  -1  -3  11 26.5719 12.9116   1
  -1   3 -10 3017.31 23.2595  -2
  -1  -3  10 3017.31 23.2595   1
  -1   3  -9 327.293 12.4169  -2
  -1  -3   9 327.293 12.4169   1
  -1   3  -8 917.842 15.8511  -2
  -1  -3   8 917.842 15.8511   1
   1   3   7 787.013 14.5330  -2
   1  -3  -7 787.013 14.5330   1
  -1  -3  -6 161.867 6.92764  -2
  -1   3   6 161.867 6.92764   1
  -1  -3  -5 265.315 7.40626  -2
  -1   3   5 265.315 7.40626   1
   1  -3   4 1359.18 14.8185  -2
   1   3  -4 1359.18 14.8185   1
   1   3   3 99.7709 5.54962  -2
   1  -3  -3 99.7709 5.54962   1
   1  -3   2 65.4630 4.13015  -2
   1   3  -2 65.4630 4.13015   1
   1   3   1 1400.12 8.04911  -2
   1  -3  -1 1400.12 8.04911   1
  -1  -3   0 14.8960 2.58642  -2
  -1   3   0 14.8960 2.58642   1
  -1  -3   1 1568.50 10.0235  -2
  -1   3  -1 1568.50 10.0235   1
  -1  -3   2 57.5099 4.09691  -2
  -1   3  -2 57.5099 4.09691   1
  -1  -3   3 126.758 10.2146  -2
  -1   3  -3 126.758 10.2146   1
  -1  -3   4 1291.16 23.3556  -2
  -1   3  -4 1291.16 23.3556   1
  -1  -3   5 419.991 12.5979  -2
  -1   3  -5 419.991 12.5979   1
   1  -3  -6 266.264 9.46977  -2
   1   3   6 266.264 9.46977   1
   1  -3  -7 1069.00 27.4031  -2
   1   3   7 1069.00 27.4031   1
   1  -3  -8 844.030 21.1455  -2
   1   3   8 844.030 21.1455   1
   1  -3  -9 384.018 23.3047  -2
   1   3   9 384.018 23.3047   1
   1  -3 -10 4733.68 52.7639  -2
   1   3  10 4733.68 52.7639   1
   1   3 -11 12.2571 9.95102  -2
   1  -3  11 12.2571 9.95102   1
  -1  -3  12 339.741 15.5837  -2
  -1   3 -12 339.741 15.5837   1
   1  -3 -13 79.6840 12.3208  -2
   1   3  13 79.6840 12.3208   1
   1  -3 -14 147.548 17.0540  -2
   1   3  14 147.548 17.0540   1
  -1  -3  15 89.8823 16.2738  -2
  -1   3 -15 89.8823 16.2738   1
   1  -3 -16 1355.68 31.2085  -2
   1   3  16 1355.68 31.2085   1
  -1  -3  17 38.2836 24.2026  -2
  -1   3 -17 38.2836 24.2026   1
  -1  -3  18 180.036 29.4342  -2
  -1   3 -18 180.036 29.4342   1
   1  -4  18 26.1424 34.7048  -2
   1   4 -18 26.1424 34.7048   1
  -1   4 -17 119.135 21.6963  -2
  -1  -4  17 119.135 21.6963   1
  -1   4 -16 76.0185 20.3740  -2
  -1  -4  16 76.0185 20.3740   1
   1  -4  15 332.148 19.3186  -2
   1   4 -15 332.148 19.3186   1
  -1  -4 -14 454.406 20.2620  -2
  -1   4  14 454.406 20.2620   1
  -1  -4 -13 114.549 17.4546  -2
  -1   4  13 114.549 17.4546   1
  -1  -4 -12 56.7201 15.4349  -2
  -1   4  12 56.7201 15.4349   1
   1   4 -11 1117.46 13.5717   1
  -1  -4 -11 1516.12 32.7495  -2
  -1   4  11 1516.12 32.7495   1
  -1   4 -10 592.347 12.3804  -2
  -1  -4  10 592.347 12.3804   1
  -1   4  -9 6034.72 35.3698  -2
  -1  -4   9 6034.72 35.3698   1
   1   4   8 1098.20 15.4933  -2
   1  -4  -8 1098.20 15.4933   1
  -1   4  -7 227.572 9.02711  -2
  -1  -4   7 227.572 9.02711   1
  -1   4  -6 1924.46 27.0371  -2
  -1  -4   6 1924.46 27.0371   1
  -1  -4  -5 1987.99 27.1389  -2
  -1   4   5 1987.99 27.1389   1
   1   4   4 685.243 14.4704  -2
   1  -4  -4 685.243 14.4704   1
   1   4   3 12899.7 46.2855  -2
   1  -4  -3 12899.7 46.2855   1
   1  -4   2 7.92525 2.05617  -2
   1   4  -2 7.92525 2.05617   1
  -1  -4  -1 1693.52 8.94258  -2
  -1   4   1 1693.52 8.94258   1
   1  -4   0 2834.06 18.5140  -2
   1   4   0 2834.06 18.5140   1
   1   4  -1 2434.30 12.7767  -2
   1  -4   1 2434.30 12.7767   1
   1  -4  -2 16.3986 3.65883  -2
   1   4   2 16.3986 3.65883   1
   1  -4  -3 18397.9 46.8972  -2
   1   4   3 18397.9 46.8972   1
   1  -4  -4 1258.78 23.4629  -2
   1   4   4 1258.78 23.4629   1
   1  -4  -5 3579.92 38.6353  -2
   1   4   5 3579.92 38.6353   1
  -1  -4   6 1048.09 25.5977  -2
  -1   4  -6 1048.09 25.5977   1
  -1  -4   7 198.042 13.2156  -2
  -1   4  -7 198.042 13.2156   1
   1  -4  -8 962.291 35.9475  -2
   1   4   8 962.291 35.9475   1
   1  -4  -9 4226.83 59.3609  -2
   1   4   9 4226.83 59.3609   1
   1  -4 -10 526.232 17.3553  -2
   1   4  10 526.232 17.3553   1
   1  -4 -11 878.963 21.5023  -2
   1   4  11 878.963 21.5023   1
   1  -4 -12 37.5176 11.9219  -2
   1   4  12 37.5176 11.9219   1
   1  -4 -13 67.3315 12.8866  -2
   1   4  13 67.3315 12.8866   1
   1   4 -14 625.726 25.7211  -2
   1  -4  14 625.726 25.7211   1
   1   4 -15 411.398 23.5528  -2
   1  -4  15 411.398 23.5528   1
   1   4 -16 109.823 18.7127  -2
   1  -4  16 109.823 18.7127   1
   1   4 -17 281.606 25.5558  -2
   1  -4  17 281.606 25.5558   1
   1   4 -18 60.5204 44.0012  -2
   1  -4  18 60.5204 44.0012   1
  -1   5 -17 36.1175 20.8138  -2
  -1  -5  17 36.1175 20.8138   1
  -1  -5 -16 232.766 19.4320  -2
  -1   5  16 232.766 19.4320   1
  -1  -5 -15 153.807 17.8918  -2
  -1   5  15 153.807 17.8918   1
  -1   5 -14 187.001 20.2537  -2
  -1  -5  14 187.001 20.2537   1
  -1  -5 -13 488.013 24.3644  -2
  -1   5  13 488.013 24.3644   1
  -1   5 -12 1457.94 34.1049  -2
  -1  -5  12 1457.94 34.1049   1
  -1  -5 -11 150.230 9.27465  -2
  -1   5  11 150.230 9.27465   1
  -1  -5 -10 1451.65 19.2250  -2
  -1   5  10 1451.65 19.2250   1
  -1   5  -9 188.037 9.76531  -2
  -1  -5   9 188.037 9.76531   1
  -1  -5  -8 482.633 12.6465  -2
  -1   5   8 482.633 12.6465   1
  -1  -5  -7 484.502 13.4897  -2
  -1   5   7 484.502 13.4897   1
   1  -5   6 2029.27 25.3274  -2
   1   5  -6 2029.27 25.3274   1
  -1   5  -5 1851.48 25.8172  -2
  -1  -5   5 1851.48 25.8172   1
   1   5   4 2758.39 25.8353  -2
   1  -5  -4 2758.39 25.8353   1
  -1  -5  -3 72.1163 8.50563  -2
  -1   5   3 72.1163 8.50563   1
   1   5   2 4240.38 17.8543  -2
   1  -5  -2 4240.38 17.8543   1
   1   5   1 1655.98 12.7175  -2
   1  -5  -1 1655.98 12.7175   1
   1   5   0 2344.19 42.9323  -2
   1  -5   0 2344.19 42.9323   1
   1  -5  -1 1069.64 13.0209  -2
   1   5   1 1069.64 13.0209   1
  -1  -5   2 2440.16 13.1338  -2
  -1   5  -2 2440.16 13.1338   1
  -1   5   3 69.5473 5.04907  -2
  -1  -5  -3 69.5473 5.04907   1
  -1   5   4 2459.99 19.7141  -2
  -1  -5  -4 2459.99 19.7141   1
   1  -5  -5 1088.07 23.6821  -2
   1   5   5 1088.07 23.6821   1
  -1  -5   6 1426.73 22.1308  -2
  -1   5  -6 1426.73 22.1308   1
   1   5  -7 410.984 15.0647  -2
   1  -5   7 410.984 15.0647   1
  -1  -5   8 837.557 15.5629  -2
  -1   5  -8 837.557 15.5629   1
   1  -5  -9 332.901 13.8356  -2
   1   5   9 332.901 13.8356   1
   1  -5 -10 861.839 19.4376  -2
   1   5  10 861.839 19.4376   1
   1   5 -11 242.805 12.5534  -2
   1  -5  11 242.805 12.5534   1
   1   5 -12 1343.35 22.9253  -2
   1  -5  12 1343.35 22.9253   1
  -1  -5  13 731.015 22.3790  -2
  -1   5 -13 731.015 22.3790   1
   1  -5 -14 274.521 22.2028  -2
   1   5  14 274.521 22.2028   1
  -1  -5  15 81.2549 17.7249  -2
  -1   5 -15 81.2549 17.7249   1
  -1  -5  16 299.267 21.3892  -2
  -1   5 -16 299.267 21.3892   1
   1  -5 -17-12.9551 25.2467  -2
   1   5  17-12.9551 25.2467   1
   1   5 -18 315.428 55.1685  -2
   1  -5  18 315.428 55.1685   1
  -1   6 -17 95.8290 25.9275  -2
  -1  -6  17 95.8290 25.9275   1
  -1   6 -16 41.3906 19.6109  -2
  -1  -6  16 41.3906 19.6109   1
  -1  -6 -15 931.812 31.2888  -2
  -1   6  15 931.812 31.2888   1
  -1   6 -14 54.3120 18.5449  -2
  -1  -6  14 54.3120 18.5449   1
  -1   6 -13 459.345 24.4788  -2
  -1  -6  13 459.345 24.4788   1
  -1   6 -12 465.740 23.7465  -2
  -1  -6  12 465.740 23.7465   1
  -1  -6 -11 72.2088 10.5542  -2
  -1   6  11 72.2088 10.5542   1
  -1   6 -10 740.589 15.3981  -2
  -1  -6  10 740.589 15.3981   1
   1  -6   9 1604.00 21.0645  -2
   1   6  -9 1604.00 21.0645   1
  -1   6  -8 84.8838 9.81849  -2
  -1  -6   8 84.8838 9.81849   1
  -1   6  -7 2784.06 37.7859  -2
  -1  -6   7 2784.06 37.7859   1
  -1   6  -6 481.019 14.7719  -2
  -1  -6   6 481.019 14.7719   1
  -1   6  -5 711.568 17.4504  -2
  -1  -6   5 711.568 17.4504   1
  -1  -6  -4 1675.43 26.6694  -2
  -1   6   4 1675.43 26.6694   1
   1  -6   3 3313.36 15.9797  -2
   1   6  -3 3313.36 15.9797   1
  -1  -6  -2 1129.32 28.0247  -2
  -1   6   2 1129.32 28.0247   1
  -1  -6  -1 2727.98 48.4798  -2
  -1   6   1 2727.98 48.4798   1
  -1  -6   0 62.9236 15.9185  -2
  -1   6   0 62.9236 15.9185   1
   1  -6  -1 2575.12 39.9477  -2
   1   6   1 2575.12 39.9477   1
   1  -6   2 1440.72 15.6248   1
   1  -6  -2 1852.45 34.5551  -2
   1   6   2 1852.45 34.5551   1
   1  -6  -3 2637.67 12.1742  -2
   1   6   3 2637.67 12.1742   1
  -1   6   4 2637.47 15.6699  -2
  -1  -6  -4 2637.47 15.6699   1
  -1  -6   5 469.124 9.07991  -2
  -1   6  -5 469.124 9.07991   1
   1  -6  -6 714.827 17.2639  -2
   1   6   6 714.827 17.2639   1
  -1  -6   7 3029.55 37.1430  -2
  -1   6  -7 3029.55 37.1430   1
   1  -6  -8 67.7808 11.6524  -2
   1   6   8 67.7808 11.6524   1
   1  -6  -9 2344.48 25.8033  -2
   1   6   9 2344.48 25.8033   1
   1   6 -10 587.541 17.1779  -2
   1  -6  10 587.541 17.1779   1
   1   6 -11 24.4621 7.47600  -2
   1  -6  11 24.4621 7.47600   1
   1  -6 -12 269.198 15.8915  -2
   1   6  12 269.198 15.8915   1
   1  -6 -13 290.645 20.5876  -2
   1   6  13 290.645 20.5876   1
   1   6 -14 12.7303 16.9492  -2
   1  -6  14 12.7303 16.9492   1
   1  -6 -15 662.058 26.6086  -2
   1   6  15 662.058 26.6086   1
   1  -6 -16 54.7721 20.9346  -2
   1   6  16 54.7721 20.9346   1
   1  -6 -17 42.5603 32.2431  -2
   1   6  17 42.5603 32.2431   1
  -1   7 -16 377.437 29.2033  -2
  -1  -7  16 377.437 29.2033   1
  -1   7 -15 223.419 26.1261  -2
  -1  -7  15 223.419 26.1261   1
  -1  -7 -14 330.976 23.6341  -2
  -1   7  14 330.976 23.6341   1
  -1   7 -13 53.4616 18.4385  -2
  -1  -7  13 53.4616 18.4385   1
  -1  -7 -12 707.049 26.9296  -2
  -1   7  12 707.049 26.9296   1
  -1  -7 -11 6.67653 15.9385  -2
  -1   7  11 6.67653 15.9385   1
  -1  -7 -10 596.281 19.0250  -2
  -1   7  10 596.281 19.0250   1
  -1  -7  -9 1135.38 18.9790  -2
  -1   7   9 1135.38 18.9790   1
  -1   7  -8 1244.31 27.4090  -2
  -1  -7   8 1244.31 27.4090   1
  -1  -7  -7 231.426 12.8066  -2
  -1   7   7 231.426 12.8066   1
  -1   7  -6 1252.00 21.7828  -2
  -1  -7   6 1252.00 21.7828   1
   1  -7   5 613.307 11.6972  -2
   1   7  -5 613.307 11.6972   1
  -1  -7  -4 1272.07 10.2053  -2
  -1   7   4 1272.07 10.2053   1
  -1   7  -3 396.955 20.1985  -2
  -1  -7   3 396.955 20.1985   1
   1   7   2 916.406 31.1113  -2
   1  -7  -2 916.406 31.1113   1
   1   7   1 356.603 22.8706  -2
   1  -7  -1 356.603 22.8706   1
  -1  -7   0 1795.15 41.9250  -2
  -1   7   0 1795.15 41.9250   1
   1  -7  -1 482.894 25.9749  -2
   1   7   1 482.894 25.9749   1
  -1  -7   2 1653.27 40.6440  -2
  -1   7  -2 1653.27 40.6440   1
   1  -7  -3 669.972 28.7076  -2
   1   7   3 669.972 28.7076   1
  -1  -7   4 1529.37 9.36023  -2
  -1   7  -4 1529.37 9.36023   1
  -1  -7   5 555.424 8.68461  -2
  -1   7  -5 555.424 8.68461   1
  -1   7   6 1980.10 16.5302  -2
  -1  -7  -6 1980.10 16.5302   1
   1  -7  -7 155.367 8.09345  -2
   1   7   7 155.367 8.09345   1
   1  -7  -8 959.803 22.6034  -2
   1   7   8 959.803 22.6034   1
   1   7  -9 913.156 17.7719  -2
   1  -7   9 913.156 17.7719   1
   1  -7 -10 760.935 19.3507  -2
   1   7  10 760.935 19.3507   1
   1   7 -11 32.1126 16.9666  -2
   1  -7  11 32.1126 16.9666   1
   1   7 -12 477.506 22.3890  -2
   1  -7  12 477.506 22.3890   1
   1   7 -13 64.9244 17.7345  -2
   1  -7  13 64.9244 17.7345   1
   1   7 -14 169.800 22.4167  -2
   1  -7  14 169.800 22.4167   1
   1   7 -15 206.640 23.9675  -2
   1  -7  15 206.640 23.9675   1
   1  -7 -16 203.763 33.2378  -2
   1   7  16 203.763 33.2378   1
  -1  -8 -14 38.1339 31.7868  -2
  -1   8  14 38.1339 31.7868   1
  -1   8 -13 87.2394 22.8023  -2
  -1  -8  13 87.2394 22.8023   1
  -1  -8 -12 198.413 23.6004  -2
  -1   8  12 198.413 23.6004   1
  -1  -8 -11 576.575 28.1976  -2
  -1   8  11 576.575 28.1976   1
  -1   8 -10 361.208 23.9617  -2
  -1  -8  10 361.208 23.9617   1
  -1  -8  -9 1302.96 27.9754  -2
  -1   8   9 1302.96 27.9754   1
   1  -8   8 102.842 19.3008  -2
   1   8  -8 102.842 19.3008   1
  -1   8  -7 98.0948 19.1095  -2
  -1  -8   7 98.0948 19.1095   1
   1  -8   6 123.913 9.80695  -2
   1   8  -6 123.913 9.80695   1
  -1  -8  -5 1504.52 12.1550  -2
  -1   8   5 1504.52 12.1550   1
  -1  -8  -4 1752.93 51.8288  -2
  -1   8   4 1752.93 51.8288   1
  -1  -8  -3 6720.85 95.9275  -2
  -1   8   3 6720.85 95.9275   1
   1   8   2 1363.11 37.7354  -2
   1  -8  -2 1363.11 37.7354   1
   1  -8   1 430.722 26.0655  -2
   1   8  -1 430.722 26.0655   1
   1   8   0 17.1857 17.7322  -2
   1  -8   0 17.1857 17.7322   1
  -1  -8   1 289.830 23.7869  -2
  -1   8  -1 289.830 23.7869   1
   1   8  -2 804.304 31.4829  -2
   1  -8   2 804.304 31.4829   1
  -1  -8   3 4564.26 66.1608  -2
  -1   8  -3 4564.26 66.1608   1
   1   8  -4 1011.51 34.1058  -2
   1  -8   4 1011.51 34.1058   1
  -1  -8   5 788.909 7.57092  -2
  -1   8  -5 788.909 7.57092   1
   1  -8  -6 82.7154 7.79506  -2
   1   8   6 82.7154 7.79506   1
   1  -8  -7 65.9183 8.90499  -2
   1   8   7 65.9183 8.90499   1
  -1  -8   8 104.130 15.6683  -2
  -1   8  -8 104.130 15.6683   1
  -1  -8   9 1571.38 26.1935  -2
  -1   8  -9 1571.38 26.1935   1
   1  -8 -10 670.683 23.3081  -2
   1   8  10 670.683 23.3081   1
   1  -8 -11 929.503 33.6388  -2
   1   8  11 929.503 33.6388   1
   1  -8 -12 286.777 26.0452  -2
   1   8  12 286.777 26.0452   1
   1   8 -13 141.649 24.3640  -2
   1  -8  13 141.649 24.3640   1
   1  -8 -14 62.2436 40.9640  -2
   1   8  14 62.2436 40.9640   1
  -1   9 -11 39.7602 30.5037  -2
  -1  -9  11 39.7602 30.5037   1
  -1   9 -10 697.625 44.1989  -2
  -1  -9  10 697.625 44.1989   1
  -1  -9  -9 299.326 36.4600  -2
  -1   9   9 299.326 36.4600   1
  -1   9  -8 358.975 25.9248  -2
  -1  -9   8 358.975 25.9248   1
   1  -9   7 695.778 45.1489  -2
   1   9  -7 695.778 45.1489   1
   1  -9   6 218.147 33.5631  -2
   1   9  -6 218.147 33.5631   1
  -1  -9  -5 264.103 28.6217  -2
  -1   9   5 264.103 28.6217   1
  -1  -9  -4 215.754 27.2755  -2
  -1   9   4 215.754 27.2755   1
  -1  -9  -3 88.0721 25.3408  -2
  -1   9   3 88.0721 25.3408   1
   1  -9   2 108.908 25.1141  -2
   1   9  -2 108.908 25.1141   1
  -1  -9  -1 992.589 35.0212  -2
  -1   9   1 992.589 35.0212   1
   1   9   0 163.976 22.1186  -2
   1  -9   0 163.976 22.1186   1
  -1  -9   1 1086.99 36.6687  -2
  -1   9  -1 1086.99 36.6687   1
  -1  -9   2 210.515 23.5558  -2
  -1   9  -2 210.515 23.5558   1
  -1  -9   3 106.760 21.2330  -2
  -1   9  -3 106.760 21.2330   1
   1   9  -4 198.485 23.7707  -2
   1  -9   4 198.485 23.7707   1
  -1  -9   5 432.351 28.0379  -2
  -1   9  -5 432.351 28.0379   1
  -1  -9   6 212.450 29.3427  -2
  -1   9  -6 212.450 29.3427   1
  -1  -9   7 1077.30 42.7622  -2
  -1   9  -7 1077.30 42.7622   1
  -1  -9   8 163.587 26.2687  -2
  -1   9  -8 163.587 26.2687   1
   1   9  -9 408.518 38.6660  -2
   1  -9   9 408.518 38.6660   1
   1   9 -10 733.760 46.0261  -2
   1  -9  10 733.760 46.0261   1
   1  -9 -11 78.9439 38.9552  -2
   1   9  11 78.9439 38.9552   1
   1 -10   7 64.7171 32.3887  -2
   1  10  -7 64.7171 32.3887   1
   1 -10   6 468.348 44.8019  -2
   1  10  -6 468.348 44.8019   1
   1 -10   5 628.155 37.3286  -2
   1  10  -5 628.155 37.3286   1
  -1 -10  -4 152.832 27.6813  -2
  -1  10   4 152.832 27.6813   1
   1 -10   3 1642.86 52.8408  -2
   1  10  -3 1642.86 52.8408   1
   1 -10   2 84.1168 27.1082  -2
   1  10  -2 84.1168 27.1082   1
   1 -10   1 363.601 33.4098  -2
   1  10  -1 363.601 33.4098   1
  -1 -10   0 897.729 35.7819  -2
  -1  10   0 897.729 35.7819   1
   1  10  -1 614.862 31.9536  -2
   1 -10   1 614.862 31.9536   1
   1 -10  -2 129.378 23.4903  -2
   1  10   2 129.378 23.4903   1
   1  10  -3 3082.34 59.1974  -2
   1 -10   3 3082.34 59.1974   1
   1  10  -4 135.190 23.8761  -2
   1 -10   4 135.190 23.8761   1
   1  10  -5 1010.81 37.8275  -2
   1 -10   5 1010.81 37.8275   1
   1  10  -6 336.310 34.0961  -2
   1 -10   6 336.310 34.0961   1
   1  10  -7 111.310 29.0977  -2
   1 -10   7 111.310 29.0977   1
   1 -11   6 342.550 45.0061  -2
   1  11  -6 342.550 45.0061   1
   1 -11   5 336.865 44.2563  -2
   1  11  -5 336.865 44.2563   1
   1 -11   4 338.096 45.8990  -2
   1  11  -4 338.096 45.8990   1
   1 -11   3 106.526 39.4059  -2
   1  11  -3 106.526 39.4059   1
   1 -11   2 694.748 58.0231  -2
   1  11  -2 694.748 58.0231   1
  -1 -11  -1 569.458 39.3996  -2
  -1  11   1 569.458 39.3996   1
   1 -11   0 343.117 35.1532  -2
   1  11   0 343.117 35.1532   1
   1 -11  -1 429.351 36.9677  -2
   1  11   1 429.351 36.9677   1
  -1 -11   2 446.880 38.3814  -2
  -1  11  -2 446.880 38.3814   1
  -1 -11   3 68.5861 37.8548  -2
  -1  11  -3 68.5861 37.8548   1
  -1 -11   4 274.511 46.0329  -2
  -1  11  -4 274.511 46.0329   1
  -1 -11   5 118.544 40.0861  -2
  -1  11  -5 118.544 40.0861   1
  -2   0 -16 335.200 25.2221  -2
  -2   0  16 335.200 25.2221   1
  -2   0 -14 11.4586 16.3393  -2
  -2   0  14 11.4586 16.3393   1
   2   0  12 676.534 18.1297  -2
   2   0 -12 676.534 18.1297   1
   2   0  10 667.096 15.9965  -2
   2   0 -10 667.096 15.9965   1
   2   0   8 15531.7 75.8955  -2
   2   0  -8 15531.7 75.8955   1
   2   0   6 40610.2 109.636  -2
   2   0  -6 40610.2 109.636   1
   2   0   4 1179.68 31.0346  -2
   2   0  -4 1179.68 31.0346   1
   2   0  -2 3534.94 42.2654   1
  -2   0   0 6447.00 28.2646   1
  -2   0  -2 15.8232 5.51064   1
  -2   0   2 1942.27 26.5782  -2
  -2   0  -2 1942.27 26.5782   1
  -2   0   4 745.409 23.5839  -2
  -2   0  -4 745.409 23.5839   1
  -2   0   6 38234.4 182.129  -2
  -2   0  -6 38234.4 182.129   1
  -2   0   8 19149.8 138.251  -2
  -2   0  -8 19149.8 138.251   1
   2   0 -10 719.281 17.7816  -2
   2   0  10 719.281 17.7816   1
   2   0 -12 385.195 12.8602  -2
   2   0  12 385.195 12.8602   1
  -2   0  14 34.1331 25.7370  -2
  -2   0 -14 34.1331 25.7370   1
   2   0 -16 226.282 29.9869  -2
   2   0  16 226.282 29.9869   1
  -2   0  18 15.5599 30.5206  -2
  -2   0 -18 15.5599 30.5206   1
  -2   1 -17 331.744 65.1252  -2
  -2  -1  17 331.744 65.1252   1
   2  -1  16 644.080 33.1762  -2
   2   1 -16 644.080 33.1762   1
  -2   1 -15 408.399 19.0656  -2
  -2  -1  15 408.399 19.0656   1
   2   1  14 80.6682 12.8612  -2
   2  -1 -14 80.6682 12.8612   1
   2   1  13 918.729 15.7465  -2
   2  -1 -13 918.729 15.7465   1
   2  -1  12 2422.38 21.5704  -2
   2   1 -12 2422.38 21.5704   1
  -2   1 -11 90.1892 8.01014  -2
  -2  -1  11 90.1892 8.01014   1
  -2   1 -10 1179.89 15.1721  -2
  -2  -1  10 1179.89 15.1721   1
   2   1   9 16.0308 4.43555  -2
   2  -1  -9 16.0308 4.43555   1
   2   1   8 90.6129 7.28196  -2
   2  -1  -8 90.6129 7.28196   1
   2   1   7 3190.31 22.8928  -2
   2  -1  -7 3190.31 22.8928   1
   2   1   6 816.322 10.6323  -2
   2  -1  -6 816.322 10.6323   1
  -2   1  -5 2224.97 19.8692  -2
  -2  -1   5 2224.97 19.8692   1
   2   1   4 5299.14 26.4049  -2
   2  -1  -4 5299.14 26.4049   1
   2  -1  -3 1705.22 32.5401   1
  -2   1  -3 2641.85 25.4635  -2
  -2  -1   3 2641.85 25.4635   1
   2  -1  -2 10926.7 43.8513   1
   2   1   2 19608.7 48.9115  -2
   2  -1  -2 19608.7 48.9115   1
  -2  -1   1 931.960 8.67616   1
   2   1   1 2038.01 18.7782  -2
   2  -1  -1 2038.01 18.7782   1
   2  -1   0 209.270 4.76617   1
   2   1   0 317.190 9.83885  -2
   2  -1   0 317.190 9.83885   1
  -2  -1  -1 2130.81 16.5817   1
   2   1  -1 2696.89 29.1175  -2
   2  -1   1 2696.89 29.1175   1
  -2  -1  -2 15438.8 47.1996   1
   2   1  -2 21850.0 89.8476  -2
   2  -1   2 21850.0 89.8476   1
  -2   1   3 2699.60 22.9370  -2
  -2  -1  -3 2699.60 22.9370   1
  -2  -1   4 6759.25 64.1708  -2
  -2   1  -4 6759.25 64.1708   1
  -2  -1   5 2530.36 44.5299  -2
  -2   1  -5 2530.36 44.5299   1
   2  -1  -6 407.556 11.8278  -2
   2   1   6 407.556 11.8278   1
  -2   1   7 3624.74 43.0776  -2
  -2  -1  -7 3624.74 43.0776   1
  -2   1   8 129.756 13.2118  -2
  -2  -1  -8 129.756 13.2118   1
  -2   1   9 3.63396 7.08442  -2
  -2  -1  -9 3.63396 7.08442   1
   2   1 -10 724.795 8.42854  -2
   2  -1  10 724.795 8.42854   1
  -2  -1  11 111.900 10.5775  -2
  -2   1 -11 111.900 10.5775   1
  -2   1  12 2303.91 30.6577  -2
  -2  -1 -12 2303.91 30.6577   1
  -2   1  13 1033.26 21.6187  -2
  -2  -1 -13 1033.26 21.6187   1
  -2   1  14 132.874 11.7925  -2
  -2  -1 -14 132.874 11.7925   1
  -2  -1  15 629.399 14.7978  -2
  -2   1 -15 629.399 14.7978   1
  -2  -1  16 633.395 28.5719  -2
  -2   1 -16 633.395 28.5719   1
   2   1 -17 279.723 24.7315  -2
   2  -1  17 279.723 24.7315   1
  -2  -1  18 220.337 39.2732  -2
  -2   1 -18 220.337 39.2732   1
  -2  -1  19 644.127 49.8760  -2
  -2   1 -19 644.127 49.8760   1
   2  -2  17 29.8690 21.6713  -2
   2   2 -17 29.8690 21.6713   1
   2  -2  16 374.484 26.7617  -2
   2   2 -16 374.484 26.7617   1
   2  -2  15 725.858 30.5522  -2
   2   2 -15 725.858 30.5522   1
   2  -2  14 390.881 24.9334  -2
   2   2 -14 390.881 24.9334   1
   2  -2  13 1003.85 26.4013  -2
   2   2 -13 1003.85 26.4013   1
   2  -2  12 2289.47 23.5949  -2
   2   2 -12 2289.47 23.5949   1
   2   2  11 141.293 7.62755  -2
   2  -2 -11 141.293 7.62755   1
  -2   2 -10 470.947 20.9338  -2
  -2  -2  10 470.947 20.9338   1
   2   2   9 2190.21 28.8228  -2
   2  -2  -9 2190.21 28.8228   1
  -2   2  -8 190.614 11.7564  -2
  -2  -2   8 190.614 11.7564   1
   2   2   7 1438.31 22.3305  -2
   2  -2  -7 1438.31 22.3305   1
  -2   2  -6 1741.71 22.5600  -2
  -2  -2   6 1741.71 22.5600   1
   2  -2   5 3469.40 20.3774  -2
   2   2  -5 3469.40 20.3774   1
  -2  -2  -4 4583.55 22.8932  -2
  -2   2   4 4583.55 22.8932   1
  -2  -2  -3 783.258 9.31725  -2
  -2   2   3 783.258 9.31725   1
   2  -2  -2 9859.48 49.4676   1
  -2  -2  -2 13296.2 27.1747  -2
  -2   2   2 13296.2 27.1747   1
  -2  -2   1 6529.81 19.3490   1
  -2  -2  -1 12482.9 53.6079  -2
  -2   2   1 12482.9 53.6079   1
  -2  -2   0 15815.4 29.7076   1
  -2  -2   0 24712.4 87.4476  -2
  -2   2   0 24712.4 87.4476   1
   2   2   1 10563.9 25.4247   1
  -2  -2   1 14238.7 75.6880  -2
  -2   2  -1 14238.7 75.6880   1
   2   2  -2 11361.6 32.4382  -2
   2  -2   2 11361.6 32.4382   1
  -2  -2   3 706.908 9.74821  -2
  -2   2  -3 706.908 9.74821   1
   2   2   4 2978.11 40.1389   1
  -2  -2   4 4503.45 24.4496  -2
  -2   2  -4 4503.45 24.4496   1
   2   2  -5 5021.38 29.3013  -2
   2  -2   5 5021.38 29.3013   1
   2   2  -6 1822.11 21.7071  -2
   2  -2   6 1822.11 21.7071   1
  -2  -2   7 1351.97 18.5652  -2
  -2   2  -7 1351.97 18.5652   1
  -2  -2   8 223.782 9.03677  -2
  -2   2  -8 223.782 9.03677   1
   2  -2  -9 1582.31 25.8832  -2
   2   2   9 1582.31 25.8832   1
   2  -2 -10 347.288 16.2024  -2
   2   2  10 347.288 16.2024   1
   2  -2 -11 206.472 14.7081  -2
   2   2  11 206.472 14.7081   1
   2  -2 -12 2774.60 44.4211  -2
   2   2  12 2774.60 44.4211   1
  -2  -2  13 893.832 26.9991  -2
  -2   2 -13 893.832 26.9991   1
  -2  -2  14 399.301 19.2267  -2
  -2   2 -14 399.301 19.2267   1
  -2  -2  15 828.802 23.0010  -2
  -2   2 -15 828.802 23.0010   1
   2   2 -16 279.325 28.5201  -2
   2  -2  16 279.325 28.5201   1
   2   2 -17 19.3662 24.8436  -2
   2  -2  17 19.3662 24.8436   1
  -2  -2  18 321.984 42.1712  -2
  -2   2 -18 321.984 42.1712   1
  -2   3 -17 64.7120 22.9215  -2
  -2  -3  17 64.7120 22.9215   1
  -2  -3 -16 40.9832 21.3065  -2
  -2   3  16 40.9832 21.3065   1
  -2   3 -15 707.370 31.0229  -2
  -2  -3  15 707.370 31.0229   1
  -2   3 -14 137.699 32.0361  -2
  -2  -3  14 137.699 32.0361   1
  -2   3 -13 1521.56 39.0241  -2
  -2  -3  13 1521.56 39.0241   1
  -2  -3 -12 191.389 9.76533  -2
  -2   3  12 191.389 9.76533   1
  -2   3 -11 1839.02 38.9334  -2
  -2  -3  11 1839.02 38.9334   1
   2   3  10 58.6332 12.4050  -2
   2  -3 -10 58.6332 12.4050   1
   2   3   9 7244.56 51.2344  -2
   2  -3  -9 7244.56 51.2344   1
   2   3   8 52.6670 8.88669  -2
   2  -3  -8 52.6670 8.88669   1
   2   3   7 2105.43 23.3049  -2
   2  -3  -7 2105.43 23.3049   1
  -2  -3  -6 51.3220 7.89007  -2
  -2   3   6 51.3220 7.89007   1
  -2  -3  -5 13343.4 35.8293  -2
  -2   3   5 13343.4 35.8293   1
   2   3   4 17.5805 5.67301  -2
   2  -3  -4 17.5805 5.67301   1
  -2  -3  -3 3358.49 19.6472  -2
  -2   3   3 3358.49 19.6472   1
   2   3   2 118.752 4.52180  -2
   2  -3  -2 118.752 4.52180   1
   2   3  -1 2209.87 31.6871   1
   2   3   1 2346.14 12.5364  -2
   2  -3  -1 2346.14 12.5364   1
  -2   3   0 29.9887 3.73146   1
   2   3   0 46.0580 4.74360  -2
   2  -3   0 46.0580 4.74360   1
   2  -3  -1 1564.86 8.79754  -2
   2   3   1 1564.86 8.79754   1
  -2   3   2 156.399 5.42138  -2
  -2  -3  -2 156.399 5.42138   1
  -2   3   3 1923.47 14.1050  -2
  -2  -3  -3 1923.47 14.1050   1
  -2  -3   4 47.5873 6.20378  -2
  -2   3  -4 47.5873 6.20378   1
   2   3  -5 12690.1 78.7996  -2
   2  -3   5 12690.1 78.7996   1
  -2  -3   6 41.2801 8.65103  -2
  -2   3  -6 41.2801 8.65103   1
   2   3  -7 1408.93 22.2689  -2
   2  -3   7 1408.93 22.2689   1
   2   3  -8 14.6529 6.69314  -2
   2  -3   8 14.6529 6.69314   1
   2  -3  -9 8328.24 58.0755  -2
   2   3   9 8328.24 58.0755   1
   2  -3 -10 34.8651 12.2721  -2
   2   3  10 34.8651 12.2721   1
   2  -3 -11 2460.90 35.2266  -2
   2   3  11 2460.90 35.2266   1
  -2  -3  12 214.568 21.4953  -2
  -2   3 -12 214.568 21.4953   1
   2  -3 -13 1223.28 31.4088  -2
   2   3  13 1223.28 31.4088   1
   2   3 -14 87.4159 17.1377  -2
   2  -3  14 87.4159 17.1377   1
  -2  -3  15 592.469 23.5126  -2
  -2   3 -15 592.469 23.5126   1
  -2  -3  16 8.60412 23.9233  -2
  -2   3 -16 8.60412 23.9233   1
  -2  -3  17 33.8502 25.4807  -2
  -2   3 -17 33.8502 25.4807   1
   2  -4  18 113.386 35.9413  -2
   2   4 -18 113.386 35.9413   1
  -2   4 -17 70.7296 23.9749  -2
  -2  -4  17 70.7296 23.9749   1
  -2  -4 -16 140.941 24.4960  -2
  -2   4  16 140.941 24.4960   1
  -2  -4 -15 875.896 46.5481  -2
  -2   4  15 875.896 46.5481   1
  -2   4 -14 322.849 34.5007  -2
  -2  -4  14 322.849 34.5007   1
  -2   4 -13 855.585 40.6986  -2
  -2  -4  13 855.585 40.6986   1
   2  -4  12 2106.10 25.8138  -2
   2   4 -12 2106.10 25.8138   1
  -2   4 -11 176.741 16.1544  -2
  -2  -4  11 176.741 16.1544   1
  -2  -4 -10 766.120 20.0200  -2
  -2   4  10 766.120 20.0200   1
  -2  -4  -9 1326.69 23.0353  -2
  -2   4   9 1326.69 23.0353   1
  -2  -4  -8 107.840 11.5403  -2
  -2   4   8 107.840 11.5403   1
  -2   4  -7 332.033 12.8817  -2
  -2  -4   7 332.033 12.8817   1
  -2  -4  -6 2587.38 24.9476  -2
  -2   4   6 2587.38 24.9476   1
   2  -4   5 982.976 12.9652  -2
   2   4  -5 982.976 12.9652   1
   2   4   4 2161.08 16.0536  -2
   2  -4  -4 2161.08 16.0536   1
   2   4   3 30.6869 4.72519  -2
   2  -4  -3 30.6869 4.72519   1
  -2  -4  -2 4429.08 16.7652  -2
  -2   4   2 4429.08 16.7652   1
   2   4   1 10756.5 24.4300  -2
   2  -4  -1 10756.5 24.4300   1
   2   4   0 11564.6 28.6080  -2
   2  -4   0 11564.6 28.6080   1
   2   4  -1 11737.2 28.6494  -2
   2  -4   1 11737.2 28.6494   1
  -2  -4   2 4170.94 18.8701  -2
  -2   4  -2 4170.94 18.8701   1
  -2  -4   3 33.4393 5.24383  -2
  -2   4  -3 33.4393 5.24383   1
  -2   4   4 2215.90 16.2608  -2
  -2  -4  -4 2215.90 16.2608   1
  -2  -4   5 1591.80 17.2086  -2
  -2   4  -5 1591.80 17.2086   1
   2   4  -6 2555.17 44.4193  -2
   2  -4   6 2555.17 44.4193   1
   2  -4  -7 376.470 14.5373  -2
   2   4   7 376.470 14.5373   1
  -2  -4   8 63.0403 10.2237  -2
  -2   4  -8 63.0403 10.2237   1
   2  -4  -9 866.833 22.7921  -2
   2   4   9 866.833 22.7921   1
   2  -4 -10 663.726 21.0489  -2
   2   4  10 663.726 21.0489   1
   2  -4 -11 161.638 15.4976  -2
   2   4  11 161.638 15.4976   1
  -2  -4  12 2153.85 39.8389  -2
  -2   4 -12 2153.85 39.8389   1
  -2  -4  13 643.933 24.7055  -2
  -2   4 -13 643.933 24.7055   1
   2  -4 -14 343.437 22.0845  -2
   2   4  14 343.437 22.0845   1
  -2  -4  15 1005.35 29.5293  -2
  -2   4 -15 1005.35 29.5293   1
  -2  -4  16 61.5672 18.7441  -2
  -2   4 -16 61.5672 18.7441   1
   2   4 -17 9.29016 14.1298  -2
   2  -4  17 9.29016 14.1298   1
   2  -5  17 130.899 38.4801  -2
   2   5 -17 130.899 38.4801   1
  -2  -5 -16 174.793 26.1356  -2
  -2   5  16 174.793 26.1356   1
  -2   5 -15 176.103 31.9033  -2
  -2  -5  15 176.103 31.9033   1
  -2  -5 -14 87.3044 28.1120  -2
  -2   5  14 87.3044 28.1120   1
  -2  -5 -13 537.611 26.2739  -2
  -2   5  13 537.611 26.2739   1
  -2  -5 -12 1151.19 31.6365  -2
  -2   5  12 1151.19 31.6365   1
  -2   5 -11 100.821 13.9205  -2
  -2  -5  11 100.821 13.9205   1
  -2  -5 -10 723.639 18.3389  -2
  -2   5  10 723.639 18.3389   1
  -2   5  -9 39.6409 13.5567  -2
  -2  -5   9 39.6409 13.5567   1
  -2   5   8 9.10461 3.57513   1
  -2   5  -8 83.8763 14.5253  -2
  -2  -5   8 83.8763 14.5253   1
  -2  -5  -7 1993.90 17.4394  -2
  -2   5   7 1993.90 17.4394   1
   2   5   6 172.246 12.6728  -2
   2  -5  -6 172.246 12.6728   1
  -2  -5  -5 2186.33 18.6372  -2
  -2   5   5 2186.33 18.6372   1
   2  -5   4 607.954 8.79074  -2
   2   5  -4 607.954 8.79074   1
   2  -5   3 1524.74 10.9031  -2
   2   5  -3 1524.74 10.9031   1
   2   5   2 4262.18 16.5074  -2
   2  -5  -2 4262.18 16.5074   1
   2   5   1 706.779 7.37474  -2
   2  -5  -1 706.779 7.37474   1
   2   5   0 238.302 5.24025  -2
   2  -5   0 238.302 5.24025   1
   2   5   1 946.820 32.7631   1
  -2  -5   1 1065.36 9.85489  -2
  -2   5  -1 1065.36 9.85489   1
  -2  -5   2 4678.40 20.0105  -2
  -2   5  -2 4678.40 20.0105   1
  -2  -5   3 1381.73 12.4050  -2
  -2   5  -3 1381.73 12.4050   1
   2  -5  -4 943.169 11.7182  -2
   2   5   4 943.169 11.7182   1
  -2   5   5 2180.84 18.9663  -2
  -2  -5  -5 2180.84 18.9663   1
  -2  -5   6 315.265 9.45319  -2
  -2   5  -6 315.265 9.45319   1
  -2  -5   7 2342.28 34.0545  -2
  -2   5  -7 2342.28 34.0545   1
   2  -5  -8 100.984 16.7117  -2
   2   5   8 100.984 16.7117   1
   2  -5  -9 37.3018 13.7706  -2
   2   5   9 37.3018 13.7706   1
   2  -5 -10 503.195 20.3120  -2
   2   5  10 503.195 20.3120   1
  -2  -5  11 94.2587 17.1754  -2
  -2   5 -11 94.2587 17.1754   1
   2  -5 -12 1006.62 27.7706  -2
   2   5  12 1006.62 27.7706   1
  -2  -5  13 547.031 23.8072  -2
  -2   5 -13 547.031 23.8072   1
   2   5 -14 21.5236 8.87671  -2
   2  -5  14 21.5236 8.87671   1
  -2  -5  15 199.941 21.6878  -2
  -2   5 -15 199.941 21.6878   1
   2   5 -16 155.445 21.3611  -2
   2  -5  16 155.445 21.3611   1
   2  -5 -17 92.2702 48.4713  -2
   2   5  17 92.2702 48.4713   1
   2   5 -18 1.82011 43.1184  -2
   2  -5  18 1.82011 43.1184   1
  -2  -6 -16 54.0646 30.3795  -2
  -2   6  16 54.0646 30.3795   1
  -2   6 -15 55.6795 27.9415  -2
  -2  -6  15 55.6795 27.9415   1
  -2   6 -14 51.4970 20.8342  -2
  -2  -6  14 51.4970 20.8342   1
  -2   6 -13 11.9141 19.5868  -2
  -2  -6  13 11.9141 19.5868   1
  -2  -6 -12 364.120 23.0615  -2
  -2   6  12 364.120 23.0615   1
  -2  -6 -11 305.386 21.3514  -2
  -2   6  11 305.386 21.3514   1
   2  -6  10 112.451 14.3513  -2
   2   6 -10 112.451 14.3513   1
   2  -6   9 380.618 8.51025  -2
   2   6  -9 380.618 8.51025   1
  -2  -6  -8 4174.50 24.6780  -2
  -2   6   8 4174.50 24.6780   1
  -2   6  -7 78.8077 14.6430  -2
  -2  -6   7 78.8077 14.6430   1
  -2   6  -6 11496.2 93.2499  -2
  -2  -6   6 11496.2 93.2499   1
   2  -6   5 135.312 8.02551  -2
   2   6  -5 135.312 8.02551   1
   2   6   4 334.627 7.91117  -2
   2  -6  -4 334.627 7.91117   1
   2  -6   3 186.014 5.98758  -2
   2   6  -3 186.014 5.98758   1
   2  -6   2 363.084 6.26221  -2
   2   6  -2 363.084 6.26221   1
   2  -6   1 30.2411 4.08426  -2
   2   6  -1 30.2411 4.08426   1
   2  -6   0 4247.80 24.4599  -2
   2   6   0 4247.80 24.4599   1
   2   6  -1 59.8309 6.28401  -2
   2  -6   1 59.8309 6.28401   1
   2  -6  -2 286.521 6.40807  -2
   2   6   2 286.521 6.40807   1
   2  -6  -3 162.916 6.33514  -2
   2   6   3 162.916 6.33514   1
  -2   6   4 178.608 7.10670  -2
  -2  -6  -4 178.608 7.10670   1
  -2   6   5 231.790 8.10587  -2
  -2  -6  -5 231.790 8.10587   1
   2  -6  -6 10300.5 36.6304  -2
   2   6   6 10300.5 36.6304   1
   2  -6  -7 87.7663 8.31266  -2
   2   6   7 87.7663 8.31266   1
  -2   6   8 5047.50 32.8086  -2
  -2  -6  -8 5047.50 32.8086   1
   2  -6  -9 399.422 17.2857  -2
   2   6   9 399.422 17.2857   1
  -2  -6  10 130.246 14.0271  -2
  -2   6 -10 130.246 14.0271   1
   2  -6 -11 349.631 20.5593  -2
   2   6  11 349.631 20.5593   1
  -2  -6  12 202.832 19.4900  -2
  -2   6 -12 202.832 19.4900   1
   2   6 -13 15.6890 11.5181  -2
   2  -6  13 15.6890 11.5181   1
  -2  -6  14 36.6129 19.0011  -2
  -2   6 -14 36.6129 19.0011   1
   2  -6 -15 55.3308 23.1287  -2
   2   6  15 55.3308 23.1287   1
   2   6 -16 11.0321 13.8478  -2
   2  -6  16 11.0321 13.8478   1
  -2  -7 -16 309.032 47.0367  -2
  -2   7  16 309.032 47.0367   1
  -2  -7 -15 332.413 32.2375  -2
  -2   7  15 332.413 32.2375   1
  -2  -7 -14 15.6237 20.9733  -2
  -2   7  14 15.6237 20.9733   1
  -2  -7 -13 606.921 27.6022  -2
  -2   7  13 606.921 27.6022   1
  -2   7 -12 414.203 24.1498  -2
  -2  -7  12 414.203 24.1498   1
  -2   7 -11 16.3495 12.4032  -2
  -2  -7  11 16.3495 12.4032   1
  -2  -7 -10 79.1401 13.9447  -2
  -2   7  10 79.1401 13.9447   1
  -2  -7  -9 26.3622 7.99611  -2
  -2   7   9 26.3622 7.99611   1
  -2  -7  -8 194.480 10.0116  -2
  -2   7   8 194.480 10.0116   1
  -2  -7  -7 425.352 19.7331  -2
  -2   7   7 425.352 19.7331   1
   2  -7   6 97.2945 8.35427  -2
   2   7  -6 97.2945 8.35427   1
   2   7   5 26.4550 6.71106  -2
   2  -7  -5 26.4550 6.71106   1
   2  -7   4 546.689 8.87185  -2
   2   7  -4 546.689 8.87185   1
   2   7   3 114.415 5.81217  -2
   2  -7  -3 114.415 5.81217   1
   2  -7   2 2772.21 42.9780  -2
   2   7  -2 2772.21 42.9780   1
   2  -7   1 387.980 23.1175  -2
   2   7  -1 387.980 23.1175   1
   2   7   0 38.6889 18.5058  -2
   2  -7   0 38.6889 18.5058   1
   2   7  -1 428.062 10.1954  -2
   2  -7   1 428.062 10.1954   1
   2   7  -2 2840.34 15.8379  -2
   2  -7   2 2840.34 15.8379   1
   2  -7  -3 133.760 5.64446  -2
   2   7   3 133.760 5.64446   1
  -2  -7   4 824.678 10.4929  -2
  -2   7  -4 824.678 10.4929   1
   2  -7  -5 23.4562 6.53939  -2
   2   7   5 23.4562 6.53939   1
  -2   7   6 80.2579 7.19982  -2
  -2  -7  -6 80.2579 7.19982   1
  -2  -7   7 518.116 11.3248  -2
  -2   7  -7 518.116 11.3248   1
   2  -7  -8 111.475 10.4840  -2
   2   7   8 111.475 10.4840   1
   2  -7  -9 14.4254 7.82927  -2
   2   7   9 14.4254 7.82927   1
  -2  -7  10 50.9210 13.4267  -2
  -2   7 -10 50.9210 13.4267   1
  -2  -7  11 19.6285 10.3418  -2
  -2   7 -11 19.6285 10.3418   1
  -2  -7  12 327.459 16.8343  -2
  -2   7 -12 327.459 16.8343   1
   2  -7 -13 603.606 23.2581  -2
   2   7  13 603.606 23.2581   1
   2   7 -14 12.3943 10.5377  -2
   2  -7  14 12.3943 10.5377   1
   2  -7 -15 367.708 33.3913  -2
   2   7  15 367.708 33.3913   1
   2  -7 -16 277.647 32.8440  -2
   2   7  16 277.647 32.8440   1
  -2  -8 -13 118.520 47.4867  -2
  -2   8  13 118.520 47.4867   1
  -2  -8 -12 669.456 32.4854  -2
  -2   8  12 669.456 32.4854   1
  -2  -8 -11 35.5761 22.5234  -2
  -2   8  11 35.5761 22.5234   1
  -2  -8 -10 228.023 24.2770  -2
  -2   8  10 228.023 24.2770   1
  -2  -8  -9 233.049 18.1006  -2
  -2   8   9 233.049 18.1006   1
  -2  -8  -8 80.6248 24.0802  -2
  -2   8   8 80.6248 24.0802   1
  -2  -8  -7 62.7000 24.5385  -2
  -2   8   7 62.7000 24.5385   1
   2  -8   6 516.365 13.9874  -2
   2   8  -6 516.365 13.9874   1
   2  -8   5 619.527 12.6169  -2
   2   8  -5 619.527 12.6169   1
   2   8  -4 680.794 9.15138   1
  -2  -8  -4 1227.30 31.7196  -2
  -2   8   4 1227.30 31.7196   1
  -2  -8  -3 733.566 27.5767  -2
  -2   8   3 733.566 27.5767   1
   2   8   2 2096.94 40.2700  -2
   2  -8  -2 2096.94 40.2700   1
   2   8   1 220.227 22.4287  -2
   2  -8  -1 220.227 22.4287   1
   2   8   0 2872.85 46.4168  -2
   2  -8   0 2872.85 46.4168   1
  -2  -8   1 386.198 24.8224  -2
  -2   8  -1 386.198 24.8224   1
  -2  -8   2 1653.28 37.6118  -2
  -2   8  -2 1653.28 37.6118   1
  -2  -8   3 618.491 28.3932  -2
  -2   8  -3 618.491 28.3932   1
   2   8   4 856.666 10.5188   1
  -2  -8   4 1281.67 34.9739  -2
  -2   8  -4 1281.67 34.9739   1
   2  -8  -5 868.664 11.5731  -2
   2   8   5 868.664 11.5731   1
  -2  -8   6 560.922 11.9744  -2
  -2   8  -6 560.922 11.9744   1
   2  -8  -7 53.2418 10.9630  -2
   2   8   7 53.2418 10.9630   1
   2   8   8 21.5477 16.3308   1
  -2  -8   8 93.2483 15.3300  -2
  -2   8  -8 93.2483 15.3300   1
   2   8  -9 176.259 15.8995  -2
   2  -8   9 176.259 15.8995   1
  -2  -8  10 145.829 15.5517  -2
  -2   8 -10 145.829 15.5517   1
  -2  -8  11 95.0433 17.1206  -2
  -2   8 -11 95.0433 17.1206   1
   2  -8 -12 614.026 23.5325  -2
   2   8  12 614.026 23.5325   1
   2  -8 -13 168.478 41.5851  -2
   2   8  13 168.478 41.5851   1
   2  -8 -14 63.7815 39.4801  -2
   2   8  14 63.7815 39.4801   1
  -2  -9 -10 6.24654 19.9381  -2
  -2   9  10 6.24654 19.9381   1
  -2  -9  -9 815.080 61.9483  -2
  -2   9   9 815.080 61.9483   1
   2  -9   8 23.0240 23.6655  -2
   2   9  -8 23.0240 23.6655   1
   2  -9   7 595.869 41.7323  -2
   2   9  -7 595.869 41.7323   1
   2  -9   6 67.9685 32.5850  -2
   2   9  -6 67.9685 32.5850   1
  -2  -9  -5 964.293 38.7268  -2
  -2   9   5 964.293 38.7268   1
   2  -9   4 52.8780 27.1409  -2
   2   9  -4 52.8780 27.1409   1
   2  -9   3 141.131 21.6589  -2
   2   9  -3 141.131 21.6589   1
   2   9   2 108.556 21.9096  -2
   2  -9  -2 108.556 21.9096   1
  -2  -9  -1 584.330 27.8528  -2
  -2   9   1 584.330 27.8528   1
   2   9   0 86.8812 22.1029  -2
   2  -9   0 86.8812 22.1029   1
   2   9  -1 552.524 28.1847  -2
   2  -9   1 552.524 28.1847   1
  -2  -9   2 104.393 22.6825  -2
  -2   9  -2 104.393 22.6825   1
   2   9  -3 124.639 23.1727  -2
   2  -9   3 124.639 23.1727   1
  -2  -9   4 25.1483 21.0746  -2
  -2   9  -4 25.1483 21.0746   1
  -2  -9   5 882.237 39.3764  -2
  -2   9  -5 882.237 39.3764   1
  -2  -9   6 34.0403 26.8017  -2
  -2   9  -6 34.0403 26.8017   1
  -2  -9   7 388.405 26.4023  -2
  -2   9  -7 388.405 26.4023   1
   2  -9  -8 130.861 39.1327  -2
   2   9   8 130.861 39.1327   1
   2  -9  -9 1126.61 59.0883  -2
   2   9   9 1126.61 59.0883   1
   2  -9 -10-1.65070 37.0612  -2
   2   9  10-1.65070 37.0612   1
   2 -10   7 277.471 36.6229  -2
   2  10  -7 277.471 36.6229   1
   2 -10   6 703.274 36.1158  -2
   2  10  -6 703.274 36.1158   1
  -2 -10  -5 115.255 28.1305  -2
  -2  10   5 115.255 28.1305   1
   2 -10   4 208.894 29.2351  -2
   2  10  -4 208.894 29.2351   1
  -2 -10  -3 86.2776 28.3260  -2
  -2  10   3 86.2776 28.3260   1
   2 -10   2 304.607 25.1966  -2
   2  10  -2 304.607 25.1966   1
   2  10   1 795.738 31.6811  -2
   2 -10  -1 795.738 31.6811   1
   2  10   0 1107.79 34.8327  -2
   2 -10   0 1107.79 34.8327   1
  -2 -10   1 882.264 32.4785  -2
  -2  10  -1 882.264 32.4785   1
   2  10  -2 257.357 25.6238  -2
   2 -10   2 257.357 25.6238   1
  -2 -10   3 36.4373 22.7183  -2
  -2  10  -3 36.4373 22.7183   1
   2  10  -4 210.179 25.1210  -2
   2 -10   4 210.179 25.1210   1
  -2 -10   5 61.4969 22.8075  -2
  -2  10  -5 61.4969 22.8075   1
   2  10  -6 605.949 37.4000  -2
   2 -10   6 605.949 37.4000   1
   2 -11   6 182.013 37.1235  -2
   2  11  -6 182.013 37.1235   1
   2 -11   5 189.694 37.8808  -2
   2  11  -5 189.694 37.8808   1
   2 -11   4 195.639 38.8416  -2
   2  11  -4 195.639 38.8416   1
   2 -11   3 101.945 37.9988  -2
   2  11  -3 101.945 37.9988   1
   2 -11   2 234.992 41.2848  -2
   2  11  -2 234.992 41.2848   1
   2 -11   1 51.1831 39.1368  -2
   2  11  -1 51.1831 39.1368   1
   2  11   0 123.003 30.3668  -2
   2 -11   0 123.003 30.3668   1
   2  11  -1 93.8839 30.0928  -2
   2 -11   1 93.8839 30.0928   1
  -2 -11   2 137.081 42.1957  -2
  -2  11  -2 137.081 42.1957   1
  -2 -11   3 14.3621 38.5786  -2
  -2  11  -3 14.3621 38.5786   1
  -2 -11   4 58.0385 39.4583  -2
  -2  11  -4 58.0385 39.4583   1
  -2 -11   5 123.995 40.3689  -2
  -2  11  -5 123.995 40.3689   1
  -3   0 -17 227.425 66.9384  -2
  -3   0  17 227.425 66.9384   1
  -3   0 -15 1101.27 86.3473  -2
  -3   0  15 1101.27 86.3473   1
   3   0  13 557.888 22.3552  -2
   3   0 -13 557.888 22.3552   1
   3   0  11 89.5068 10.3915  -2
   3   0 -11 89.5068 10.3915   1
   3   0   9 2399.44 29.4944  -2
   3   0  -9 2399.44 29.4944   1
   3   0  -7 6450.83 51.9286   1
   3   0   7 8165.80 98.8991  -2
   3   0  -7 8165.80 98.8991   1
   3   0   5 3738.07 59.1607  -2
   3   0  -5 3738.07 59.1607   1
   3   0  -3 1818.36 38.9634   1
  -3   0   1 2137.80 28.0893   1
  -3   0  -1 7080.30 37.7188   1
   3   0   3 5481.06 36.4610   1
  -3   0   5 2121.73 26.4870  -2
  -3   0  -5 2121.73 26.4870   1
  -3   0   7 5424.25 67.9414  -2
  -3   0  -7 5424.25 67.9414   1
  -3   0   9 2387.56 33.9325  -2
  -3   0  -9 2387.56 33.9325   1
  -3   0  11 87.9594 23.7760  -2
  -3   0 -11 87.9594 23.7760   1
  -3   0  13 530.852 18.4783  -2
  -3   0 -13 530.852 18.4783   1
  -3   0  15 1365.22 54.6025  -2
  -3   0 -15 1365.22 54.6025   1
  -3   0  17 123.378 30.2591  -2
  -3   0 -17 123.378 30.2591   1
  -3   1 -17 49.8825 57.6250  -2
  -3  -1  17 49.8825 57.6250   1
  -3   1 -16 453.297 67.0563  -2
  -3  -1  16 453.297 67.0563   1
   3  -1  15 204.546 21.6958  -2
   3   1 -15 204.546 21.6958   1
   3  -1 -14 16.1382 11.6183   1
   3  -1  14 284.051 22.2867  -2
   3   1 -14 284.051 22.2867   1
   3   1  13 164.287 10.3461  -2
   3  -1 -13 164.287 10.3461   1
  -3   1 -12 1073.77 15.2199  -2
  -3  -1  12 1073.77 15.2199   1
   3   1  11 963.453 13.8628  -2
   3  -1 -11 963.453 13.8628   1
   3  -1  10 1084.65 13.7114  -2
   3   1 -10 1084.65 13.7114   1
   3   1   9 630.781 11.7914  -2
   3  -1  -9 630.781 11.7914   1
   3   1   8 100.795 12.1642  -2
   3  -1  -8 100.795 12.1642   1
   3  -1  -7 349.599 8.50015   1
   3   1   7 489.382 15.2388  -2
   3  -1  -7 489.382 15.2388   1
   3   1  -6 707.190 21.0245   1
   3   1   6 1238.21 20.2082  -2
   3  -1  -6 1238.21 20.2082   1
   3  -1  -5 674.489 28.0883   1
   3   1   5 894.110 19.1795  -2
   3  -1  -5 894.110 19.1795   1
   3  -1  -4 3217.19 52.1464   1
  -3   1  -4 3447.87 54.9437  -2
  -3  -1   4 3447.87 54.9437   1
   3  -1  -3 8.14714 3.50530   1
   3  -1  -2 987.815 11.6490   1
   3  -1  -1 1534.43 13.4144   1
   3  -1   0 1209.89 10.8519   1
   3  -1   1 36.1540 4.27298   1
   3   1  -1 834.460 18.9367  -2
   3  -1   1 834.460 18.9367   1
  -3  -1  -2 237.880 7.08422   1
   3   1  -2 783.218 19.7573  -2
   3  -1   2 783.218 19.7573   1
   3  -1   3 646.732 11.8088   1
  -3   1   4 2093.29 32.0253  -2
  -3  -1  -4 2093.29 32.0253   1
  -3  -1   5 808.321 17.8643  -2
  -3   1  -5 808.321 17.8643   1
  -3  -1   6 1317.63 23.4226  -2
  -3   1  -6 1317.63 23.4226   1
  -3  -1   7 379.135 14.2403  -2
  -3   1  -7 379.135 14.2403   1
  -3  -1   8 80.8550 10.4599  -2
  -3   1  -8 80.8550 10.4599   1
  -3  -1   9 1118.30 20.9200  -2
  -3   1  -9 1118.30 20.9200   1
  -3  -1  10 1008.61 26.8769  -2
  -3   1 -10 1008.61 26.8769   1
  -3   1  11 744.595 25.5590  -2
  -3  -1 -11 744.595 25.5590   1
   3  -1  12 942.013 16.1873   1
  -3   1  12 1622.79 28.2642  -2
  -3  -1 -12 1622.79 28.2642   1
  -3  -1  13 127.788 15.4195  -2
  -3   1 -13 127.788 15.4195   1
  -3  -1  14 533.188 18.0228  -2
  -3   1 -14 533.188 18.0228   1
  -3  -1  15 74.4018 14.6439  -2
  -3   1 -15 74.4018 14.6439   1
  -3  -1  16 272.990 37.4443  -2
  -3   1 -16 272.990 37.4443   1
  -3  -1  17 69.6581 29.5846  -2
  -3   1 -17 69.6581 29.5846   1
  -3  -1  18 200.626 38.2594  -2
  -3   1 -18 200.626 38.2594   1
  -3   2 -17 186.507 40.9476  -2
  -3  -2  17 186.507 40.9476   1
   3  -2  16 32.1818 20.1758  -2
   3   2 -16 32.1818 20.1758   1
   3  -2  15 585.015 26.6315  -2
   3   2 -15 585.015 26.6315   1
  -3   2 -14 200.939 35.6993  -2
  -3  -2  14 200.939 35.6993   1
  -3   2 -13 162.179 20.1837  -2
  -3  -2  13 162.179 20.1837   1
   3  -2  12 106.474 11.0760  -2
   3   2 -12 106.474 11.0760   1
  -3   2 -11 1130.81 26.6176  -2
  -3  -2  11 1130.81 26.6176   1
  -3   2 -10 1135.01 25.7612  -2
  -3  -2  10 1135.01 25.7612   1
   3  -2   9 3959.05 32.8743  -2
   3   2  -9 3959.05 32.8743   1
   3  -2   8 668.003 15.5474  -2
   3   2  -8 668.003 15.5474   1
   3   2  -7 32.0491 14.0494   1
  -3   2  -7 286.614 11.6733  -2
  -3  -2   7 286.614 11.6733   1
   3   2  -6 415.365 20.6548   1
   3  -2   6 435.975 12.7054  -2
   3   2  -6 435.975 12.7054   1
   3   2  -5 176.166 14.5178   1
   3  -2   5 2892.99 24.7316  -2
   3   2  -5 2892.99 24.7316   1
   3  -2  -4 64.3269 9.10960   1
  -3  -2  -4 703.482 13.1556  -2
  -3   2   4 703.482 13.1556   1
   3  -2  -3 7640.44 24.5909   1
   3   2   3 11881.8 92.6917  -2
   3  -2  -3 11881.8 92.6917   1
   3   2  -2 398.049 6.39691   1
   3   2   2 381.520 10.5457  -2
   3  -2  -2 381.520 10.5457   1
   3  -2  -1 2276.06 11.4757   1
   3  -2   0 134.222 3.74369   1
   3  -2   1 1110.49 8.82216   1
   3   2  -1 2339.04 33.0328  -2
   3  -2   1 2339.04 33.0328   1
  -3   2  -2 4.83948 2.94183   1
  -3   2  -3 8827.61 42.3419   1
  -3  -2   3 13026.1 58.8763  -2
  -3   2  -3 13026.1 58.8763   1
  -3  -2   4 1227.38 14.9663  -2
  -3   2  -4 1227.38 14.9663   1
  -3  -2   5 5009.83 35.4645  -2
  -3   2  -5 5009.83 35.4645   1
   3   2   6 2.07458 10.5876   1
  -3  -2   6 201.268 12.4002  -2
  -3   2  -6 201.268 12.4002   1
   3   2   7 483.605 22.0607   1
  -3   2   7 496.873 12.0054  -2
  -3  -2  -7 496.873 12.0054   1
   3  -2  -8 1059.03 15.4573  -2
   3   2   8 1059.03 15.4573   1
   3   2   9 805.819 29.0651   1
   3   2  -9 2651.23 25.5974  -2
   3  -2   9 2651.23 25.5974   1
   3   2 -10 573.007 13.5802  -2
   3  -2  10 573.007 13.5802   1
   3  -2  11 550.738 11.4365   1
  -3  -2  11 1040.35 41.6428  -2
  -3   2 -11 1040.35 41.6428   1
   3  -2 -12 140.190 20.7856  -2
   3   2  12 140.190 20.7856   1
   3  -2 -13 123.005 20.5678  -2
   3   2  13 123.005 20.5678   1
  -3  -2  14 122.010 19.0925  -2
  -3   2 -14 122.010 19.0925   1
  -3  -2  15 296.289 20.7230  -2
  -3   2 -15 296.289 20.7230   1
  -3  -2  16 33.6473 25.1333  -2
  -3   2 -16 33.6473 25.1333   1
   3   2 -17 114.032 28.1216  -2
   3  -2  17 114.032 28.1216   1
   3   3 -17 10.7552 22.3651   1
   3  -3  16 827.737 31.6601  -2
   3   3 -16 827.737 31.6601   1
  -3   3 -15 96.2199 34.2885  -2
  -3  -3  15 96.2199 34.2885   1
  -3  -3 -14 443.071 37.5068  -2
  -3   3  14 443.071 37.5068   1
  -3   3 -13 100.052 28.9154  -2
  -3  -3  13 100.052 28.9154   1
  -3   3 -12 84.2419 26.4758  -2
  -3  -3  12 84.2419 26.4758   1
  -3   3 -11 81.8077 16.5991  -2
  -3  -3  11 81.8077 16.5991   1
  -3   3 -10 2057.11 32.5108  -2
  -3  -3  10 2057.11 32.5108   1
   3   3   9 315.912 15.0926  -2
   3  -3  -9 315.912 15.0926   1
  -3  -3  -8 984.680 17.7038  -2
  -3   3   8 984.680 17.7038   1
   3   3  -7 454.033 11.2662   1
  -3  -3  -7 578.680 13.9413  -2
  -3   3   7 578.680 13.9413   1
   3   3  -6 55.6051 16.0302   1
  -3   3  -6 76.3741 10.0846  -2
  -3  -3   6 76.3741 10.0846   1
   3   3  -5 253.244 19.7943   1
   3  -3   5 297.396 11.3661  -2
   3   3  -5 297.396 11.3661   1
   3   3  -4 143.375 14.9108   1
   3   3   4 1345.75 13.0581  -2
   3  -3  -4 1345.75 13.0581   1
  -3   3   3 206.397 5.25356   1
   3  -3   3 236.799 13.4649  -2
   3   3  -3 236.799 13.4649   1
   3   3  -2 3.95657 3.19953   1
  -3  -3   1 890.301 8.30343   1
   3  -3   0 424.382 6.64880   1
  -3  -3   0 664.796 19.2500  -2
  -3   3   0 664.796 19.2500   1
  -3   3  -1 506.181 6.85573   1
   3  -3   2 352.238 6.65985   1
   3   3  -2 393.396 13.0402  -2
   3  -3   2 393.396 13.0402   1
  -3   3  -3 44.7040 12.4934   1
  -3  -3   3 155.690 7.37248  -2
  -3   3  -3 155.690 7.37248   1
  -3  -3   4 2451.68 17.7164  -2
  -3   3  -4 2451.68 17.7164   1
   3   3   5 105.842 13.1891   1
  -3  -3   5 261.060 9.20675  -2
  -3   3  -5 261.060 9.20675   1
   3   3   6 17.9087 11.5435   1
  -3  -3   6 67.8284 7.95063  -2
  -3   3  -6 67.8284 7.95063   1
   3   3   7 143.786 15.5584   1
  -3  -3   7 416.344 11.4434  -2
  -3   3  -7 416.344 11.4434   1
   3   3   8 288.200 19.4857   1
  -3  -3   8 755.124 14.8962  -2
  -3   3  -8 755.124 14.8962   1
   3   3   9 81.2145 15.1325   1
  -3  -3   9 181.668 11.9906  -2
  -3   3  -9 181.668 11.9906   1
   3  -3  10 1080.33 20.0472   1
  -3  -3  10 2027.99 53.9669  -2
  -3   3 -10 2027.99 53.9669   1
   3  -3  11-3.61300 7.11638   1
  -3  -3  11 39.3354 19.6380  -2
  -3   3 -11 39.3354 19.6380   1
  -3  -3  12 32.5546 20.3074  -2
  -3   3 -12 32.5546 20.3074   1
  -3  -3  13 148.214 22.2698  -2
  -3   3 -13 148.214 22.2698   1
  -3  -3  14 218.911 22.8173  -2
  -3   3 -14 218.911 22.8173   1
  -3  -3  15 162.553 21.6643  -2
  -3   3 -15 162.553 21.6643   1
  -3  -3  16 962.617 38.0863  -2
  -3   3 -16 962.617 38.0863   1
  -3  -3  17 77.3199 36.6504  -2
  -3   3 -17 77.3199 36.6504   1
   3  -4  17 175.516 35.4550  -2
   3   4 -17 175.516 35.4550   1
  -3   4 -16-2.13634 32.3176  -2
  -3  -4  16-2.13634 32.3176   1
  -3   4 -15 507.071 37.6943  -2
  -3  -4  15 507.071 37.6943   1
  -3  -4 -14 413.002 35.1909  -2
  -3   4  14 413.002 35.1909   1
  -3  -4 -13 95.4526 28.4671  -2
  -3   4  13 95.4526 28.4671   1
  -3   4 -12 444.446 30.8624  -2
  -3  -4  12 444.446 30.8624   1
  -3   4 -11 847.829 34.2881  -2
  -3  -4  11 847.829 34.2881   1
  -3  -4 -10 323.065 25.4501  -2
  -3   4  10 323.065 25.4501   1
  -3   4  -9 2466.13 43.8458  -2
  -3  -4   9 2466.13 43.8458   1
  -3   4  -8 682.937 16.0148  -2
  -3  -4   8 682.937 16.0148   1
   3  -4  -7 393.922 15.4618   1
  -3  -4  -7 643.745 13.2666  -2
  -3   4   7 643.745 13.2666   1
  -3   4   6 344.028 14.4439   1
   3  -4   6 437.180 12.6583  -2
   3   4  -6 437.180 12.6583   1
   3   4  -5 2044.28 48.8408   1
   3   4   5 2225.89 20.0671  -2
   3  -4  -5 2225.89 20.0671   1
  -3   4   4 192.452 7.53421   1
   3   4   4 253.357 7.38221  -2
   3  -4  -4 253.357 7.38221   1
   3   4  -3 10922.9 39.9675   1
   3  -4   3 11650.2 38.5198  -2
   3   4  -3 11650.2 38.5198   1
  -3   4   2 561.298 10.0471   1
   3   4   2 1096.08 13.5233  -2
   3  -4  -2 1096.08 13.5233   1
   3  -4  -1 3162.20 16.6569   1
  -3  -4  -1 3135.60 35.7481  -2
  -3   4   1 3135.60 35.7481   1
  -3   4   0 1060.63 10.1818   1
   3   4   0 1583.32 19.6067  -2
   3  -4   0 1583.32 19.6067   1
  -3   4  -1 104.237 5.88420   1
  -3  -4   1 1624.99 16.3006  -2
  -3   4  -1 1624.99 16.3006   1
  -3  -4  -2 1088.94 20.4010   1
  -3  -4   2 1318.72 18.2727  -2
  -3   4  -2 1318.72 18.2727   1
  -3  -4   3 6570.19 30.0150  -2
  -3   4  -3 6570.19 30.0150   1
  -3  -4   4 215.950 9.04943  -2
  -3   4  -4 215.950 9.04943   1
  -3  -4   5 1511.41 17.5165  -2
  -3   4  -5 1511.41 17.5165   1
   3   4   6 214.137 17.7948   1
  -3  -4   6 397.081 11.2674  -2
  -3   4  -6 397.081 11.2674   1
   3   4   7 385.737 22.8630   1
  -3  -4   7 644.631 13.3538  -2
  -3   4  -7 644.631 13.3538   1
  -3  -4   8 1191.04 15.5535  -2
  -3   4  -8 1191.04 15.5535   1
  -3  -4   9 2734.89 27.2980  -2
  -3   4  -9 2734.89 27.2980   1
   3  -4  10 75.9855 13.9270   1
  -3  -4  10 231.836 23.1941  -2
  -3   4 -10 231.836 23.1941   1
  -3  -4  11 1513.22 39.1816  -2
  -3   4 -11 1513.22 39.1816   1
  -3  -4  12 358.982 26.8542  -2
  -3   4 -12 358.982 26.8542   1
  -3  -4  13 179.538 24.3433  -2
  -3   4 -13 179.538 24.3433   1
  -3  -4  14 261.198 25.2722  -2
  -3   4 -14 261.198 25.2722   1
  -3  -4  15 270.824 21.5331  -2
  -3   4 -15 270.824 21.5331   1
  -3  -4  16 11.3031 14.8545  -2
  -3   4 -16 11.3031 14.8545   1
   3  -5  17-5.91907 34.7620  -2
   3   5 -17-5.91907 34.7620   1
  -3  -5 -16 416.137 37.3455  -2
  -3   5  16 416.137 37.3455   1
  -3  -5 -15 45.9357 29.7234  -2
  -3   5  15 45.9357 29.7234   1
  -3   5 -14 82.7628 28.7460  -2
  -3  -5  14 82.7628 28.7460   1
  -3   5 -13 355.414 30.0595  -2
  -3  -5  13 355.414 30.0595   1
  -3  -5 -12 789.258 34.2699  -2
  -3   5  12 789.258 34.2699   1
  -3   5 -11 436.349 27.7637  -2
  -3  -5  11 436.349 27.7637   1
  -3  -5 -10 305.390 24.4474  -2
  -3   5  10 305.390 24.4474   1
  -3  -5  -9 317.566 18.4304  -2
  -3   5   9 317.566 18.4304   1
  -3  -5  -8 1308.86 20.0759  -2
  -3   5   8 1308.86 20.0759   1
   3  -5  -7 597.557 21.7583   1
  -3   5  -7 1246.11 18.5792  -2
  -3  -5   7 1246.11 18.5792   1
   3  -5  -6 11.1302 11.1962   1
   3  -5   6 1400.27 19.6977  -2
   3   5  -6 1400.27 19.6977   1
  -3   5   5 72.1269 6.16081   1
   3  -5   5 512.893 12.2032  -2
   3   5  -5 512.893 12.2032   1
  -3   5   4 1518.48 21.3405   1
   3   5   4 1829.58 14.0926  -2
   3  -5  -4 1829.58 14.0926   1
  -3   5   3 102.017 9.44581   1
   3   5   3 182.234 6.75797  -2
   3  -5  -3 182.234 6.75797   1
   3  -5   2 780.251 8.75628  -2
   3   5  -2 780.251 8.75628   1
  -3   5   1 33.8549 7.70585   1
   3  -5   1 217.054 6.74526  -2
   3   5  -1 217.054 6.74526   1
  -3   5   0 79.4680 16.5873   1
   3  -5   0 109.020 5.43191  -2
   3   5   0 109.020 5.43191   1
  -3   5   1 384.993 6.58573  -2
  -3  -5  -1 384.993 6.58573   1
  -3   5  -2 1395.86 38.1582   1
  -3   5   2 1417.90 13.3442  -2
  -3  -5  -2 1417.90 13.3442   1
   3   5  -3 194.862 7.84674  -2
   3  -5   3 194.862 7.84674   1
   3   5  -4 1216.61 13.7066  -2
   3  -5   4 1216.61 13.7066   1
  -3  -5   5 875.617 14.2415  -2
  -3   5  -5 875.617 14.2415   1
  -3  -5   6 2724.31 23.6445  -2
  -3   5  -6 2724.31 23.6445   1
  -3   5   7 1428.71 19.2601  -2
  -3  -5  -7 1428.71 19.2601   1
  -3  -5   8 1161.95 21.0066  -2
  -3   5  -8 1161.95 21.0066   1
  -3  -5   9 112.410 14.0987  -2
  -3   5  -9 112.410 14.0987   1
  -3   5  10 414.831 23.3237  -2
  -3  -5 -10 414.831 23.3237   1
  -3   5  11 274.013 19.2091  -2
  -3  -5 -11 274.013 19.2091   1
  -3  -5  12 782.587 24.7262  -2
  -3   5 -12 782.587 24.7262   1
  -3  -5  13 159.371 25.4867  -2
  -3   5 -13 159.371 25.4867   1
  -3  -5  14 129.509 20.2924  -2
  -3   5 -14 129.509 20.2924   1
  -3  -5  15 44.2432 19.4985  -2
  -3   5 -15 44.2432 19.4985   1
   3   5 -16 231.505 38.1827  -2
   3  -5  16 231.505 38.1827   1
  -3   6 -16 35.1982 30.6134  -2
  -3  -6  16 35.1982 30.6134   1
  -3   6 -15 473.535 35.0101  -2
  -3  -6  15 473.535 35.0101   1
  -3   6 -14 35.6596 27.1510  -2
  -3  -6  14 35.6596 27.1510   1
  -3  -6 -13 342.336 29.6295  -2
  -3   6  13 342.336 29.6295   1
  -3   6 -12 398.636 28.0502  -2
  -3  -6  12 398.636 28.0502   1
  -3  -6 -11 154.767 19.2654  -2
  -3   6  11 154.767 19.2654   1
  -3   6 -10 288.020 19.8187  -2
  -3  -6  10 288.020 19.8187   1
  -3   6  -9 1050.89 25.2442  -2
  -3  -6   9 1050.89 25.2442   1
  -3   6  -8 52.9955 15.1227  -2
  -3  -6   8 52.9955 15.1227   1
   3  -6  -7 1822.24 38.5901   1
  -3  -6  -7 2344.27 21.0301  -2
  -3   6   7 2344.27 21.0301   1
  -3   6   6 550.675 11.7644   1
   3  -6   6 578.471 14.4442  -2
   3   6  -6 578.471 14.4442   1
  -3   6   5 739.983 16.5353   1
   3   6   5 832.954 14.9413  -2
   3  -6  -5 832.954 14.9413   1
   3   6   4 2354.09 15.5197  -2
   3  -6  -4 2354.09 15.5197   1
  -3   6   3 320.307 30.7250   1
   3  -6   3 1595.68 13.2754  -2
   3   6  -3 1595.68 13.2754   1
  -3   6   2 995.841 42.9805   1
   3   6   2 1217.07 11.6840  -2
   3  -6  -2 1217.07 11.6840   1
  -3   6   1 598.710 35.1941   1
   3   6   1 2125.60 14.2504  -2
   3  -6  -1 2125.60 14.2504   1
  -3   6   0 3.75860 19.0333   1
   3   6   0 2.21256 5.63877  -2
   3  -6   0 2.21256 5.63877   1
  -3  -6   1 3157.72 28.8929  -2
  -3   6  -1 3157.72 28.8929   1
  -3   6  -2 306.761 25.9322   1
  -3  -6   2 844.437 11.6241  -2
  -3   6  -2 844.437 11.6241   1
  -3   6  -3 2231.54 51.8240   1
  -3  -6   3 2519.74 17.6855  -2
  -3   6  -3 2519.74 17.6855   1
  -3   6  -4 352.958 24.3996   1
  -3  -6   4 1501.38 15.1731  -2
  -3   6  -4 1501.38 15.1731   1
  -3  -6   5 542.657 11.3734  -2
  -3   6  -5 542.657 11.3734   1
  -3   6   6 312.858 10.7196  -2
  -3  -6  -6 312.858 10.7196   1
  -3   6   7 1725.99 18.0843  -2
  -3  -6  -7 1725.99 18.0843   1
  -3  -6   8 50.4868 6.86022  -2
  -3   6  -8 50.4868 6.86022   1
  -3  -6   9 991.748 26.6867  -2
  -3   6  -9 991.748 26.6867   1
  -3  -6  10 418.795 22.5489  -2
  -3   6 -10 418.795 22.5489   1
  -3  -6  11 134.733 20.5438  -2
  -3   6 -11 134.733 20.5438   1
  -3  -6  12 462.827 21.9224  -2
  -3   6 -12 462.827 21.9224   1
  -3   6  13 249.826 17.6348  -2
  -3  -6 -13 249.826 17.6348   1
   3  -6 -14 58.4822 16.5163  -2
   3   6  14 58.4822 16.5163   1
   3   6 -15 646.209 24.0695  -2
   3  -6  15 646.209 24.0695   1
   3   6 -16 33.8502 16.0035  -2
   3  -6  16 33.8502 16.0035   1
  -3   7  16 46.3963 30.7481   1
  -3  -7 -15 123.398 39.7941  -2
  -3   7  15 123.398 39.7941   1
  -3  -7 -14 297.534 40.6674  -2
  -3   7  14 297.534 40.6674   1
  -3   7 -13 54.4120 24.5404  -2
  -3  -7  13 54.4120 24.5404   1
  -3  -7 -12 436.391 23.7554  -2
  -3   7  12 436.391 23.7554   1
  -3  -7 -11 271.105 21.0986  -2
  -3   7  11 271.105 21.0986   1
   3  -7  10 758.312 21.0203  -2
   3   7 -10 758.312 21.0203   1
   3   7  -9 68.9405 17.9891   1
  -3  -7  -9 495.986 22.1844  -2
  -3   7   9 495.986 22.1844   1
   3  -7   8 499.937 16.3950  -2
   3   7  -8 499.937 16.3950   1
  -3   7   7 108.659 8.67819   1
   3   7   7 150.611 12.3744  -2
   3  -7  -7 150.611 12.3744   1
  -3   7   6 752.831 20.4515   1
   3   7   6 833.694 17.9550  -2
   3  -7  -6 833.694 17.9550   1
   3  -7  -5 255.963 20.3481   1
   3   7   5 272.886 11.3300  -2
   3  -7  -5 272.886 11.3300   1
  -3   7   4 636.699 41.8426   1
   3   7   4 646.894 9.87275  -2
   3  -7  -4 646.894 9.87275   1
  -3   7   3 21.1571 26.4284   1
   3  -7   3 257.197 7.45619  -2
   3   7  -3 257.197 7.45619   1
  -3   7   2 1013.03 47.6243   1
   3   7   2 1227.09 11.0769  -2
   3  -7  -2 1227.09 11.0769   1
  -3   7   1 871.381 44.7566   1
   3  -7   1 810.892 13.2797  -2
   3   7  -1 810.892 13.2797   1
  -3   7   0 1723.47 56.3502   1
   3   7   0 2738.52 25.0313  -2
   3  -7   0 2738.52 25.0313   1
  -3   7  -1 27.6969 22.0923   1
   3  -7  -1 441.495 12.8438  -2
   3   7   1 441.495 12.8438   1
  -3   7  -2 169.131 26.1743   1
   3  -7  -2 747.297 20.9330  -2
   3   7   2 747.297 20.9330   1
  -3   7  -3 408.459 30.5908   1
  -3  -7   3 475.995 10.1223  -2
  -3   7  -3 475.995 10.1223   1
  -3   7   4 385.351 9.86888  -2
  -3  -7  -4 385.351 9.86888   1
  -3  -7   5 206.855 9.84501  -2
  -3   7  -5 206.855 9.84501   1
  -3  -7   6 457.040 13.2604  -2
  -3   7  -6 457.040 13.2604   1
  -3  -7   7 80.4197 11.2454  -2
  -3   7  -7 80.4197 11.2454   1
  -3  -7   8 461.718 15.3725  -2
  -3   7  -8 461.718 15.3725   1
  -3  -7   9 819.322 22.2193  -2
  -3   7  -9 819.322 22.2193   1
  -3  -7  10 466.090 20.2116  -2
  -3   7 -10 466.090 20.2116   1
  -3  -7  11 234.181 17.1234  -2
  -3   7 -11 234.181 17.1234   1
   3   7 -12 728.359 21.4343  -2
   3  -7  12 728.359 21.4343   1
  -3   7  13 56.1144 16.8211  -2
  -3  -7 -13 56.1144 16.8211   1
   3   7 -14 443.384 23.5495  -2
   3  -7  14 443.384 23.5495   1
   3  -7 -15 117.367 23.6002  -2
   3   7  15 117.367 23.6002   1
  -3  -8 -12 159.173 26.3275  -2
  -3   8  12 159.173 26.3275   1
  -3  -8 -11 593.102 56.4272  -2
  -3   8  11 593.102 56.4272   1
   3  -8  10 814.291 32.1575  -2
   3   8 -10 814.291 32.1575   1
   3  -8   9 1460.59 30.4498  -2
   3   8  -9 1460.59 30.4498   1
   3  -8   8 138.415 19.1082  -2
   3   8  -8 138.415 19.1082   1
   3   8  -7 6.34112 8.40655   1
   3  -8   7 41.7086 37.0617  -2
   3   8  -7 41.7086 37.0617   1
   3  -8  -6 184.033 23.0168   1
   3  -8   6 239.205 40.8889  -2
   3   8  -6 239.205 40.8889   1
  -3   8   5 21.4589 8.07690   1
   3   8   5 1128.75 34.4976  -2
   3  -8  -5 1128.75 34.4976   1
   3   8  -4 88.3452 11.7041   1
  -3  -8  -4 710.964 17.6087  -2
  -3   8   4 710.964 17.6087   1
   3   8  -3 855.747 48.7482   1
   3  -8   3 2521.56 20.7509  -2
   3   8  -3 2521.56 20.7509   1
  -3   8   2-4.08660 27.3120   1
   3   8   2 393.814 29.7666  -2
   3  -8  -2 393.814 29.7666   1
  -3   8   1 193.334 34.2816   1
   3  -8   1 323.105 29.5577  -2
   3   8  -1 323.105 29.5577   1
  -3   8   0 23.8897 27.2932   1
   3  -8   0 21.9655 9.77998  -2
   3   8   0 21.9655 9.77998   1
  -3   8  -1 307.781 35.1153   1
   3  -8  -1 343.388 13.1237  -2
   3   8   1 343.388 13.1237   1
  -3   8  -2 704.400 44.1283   1
   3  -8  -2 612.483 14.7032  -2
   3   8   2 612.483 14.7032   1
   3  -8  -3 3604.98 29.8622  -2
   3   8   3 3604.98 29.8622   1
  -3   8  -4 1189.33 48.6274   1
  -3  -8   4 1224.56 17.7337  -2
  -3   8  -4 1224.56 17.7337   1
  -3   8  -5 1902.77 56.5307   1
  -3  -8   5 2043.00 24.5512  -2
  -3   8  -5 2043.00 24.5512   1
  -3  -8   6 334.433 19.7504  -2
  -3   8  -6 334.433 19.7504   1
  -3  -8   7 60.4538 16.9370  -2
  -3   8  -7 60.4538 16.9370   1
  -3  -8   8 187.277 16.0363  -2
  -3   8  -8 187.277 16.0363   1
  -3  -8   9 799.405 21.5003  -2
  -3   8  -9 799.405 21.5003   1
  -3  -8  10 429.386 19.8343  -2
  -3   8 -10 429.386 19.8343   1
  -3  -8  11 367.621 20.2462  -2
  -3   8 -11 367.621 20.2462   1
   3  -8 -12 92.8984 24.6758  -2
   3   8  12 92.8984 24.6758   1
   3  -8 -13 167.956 40.0594  -2
   3   8  13 167.956 40.0594   1
  -3  -9  -9 291.438 55.0798  -2
  -3   9   9 291.438 55.0798   1
   3   9  -8 16.7430 26.2174   1
  -3  -9  -8 122.989 50.6090  -2
  -3   9   8 122.989 50.6090   1
   3   9  -7 448.609 39.5554   1
   3  -9   6 75.3351 39.7350  -2
   3   9  -6 75.3351 39.7350   1
   3   9  -5 316.955 38.2830   1
   3   9   5 342.975 29.0598  -2
   3  -9  -5 342.975 29.0598   1
   3  -9  -4 8.92694 18.4275   1
  -3  -9  -4 99.0937 48.2481  -2
  -3   9   4 99.0937 48.2481   1
   3   9   3 150.206 23.9236  -2
   3  -9  -3 150.206 23.9236   1
   3   9   2 85.6495 24.0660  -2
   3  -9  -2 85.6495 24.0660   1
  -3   9   1 691.982 48.3258   1
   3   9   1 1025.58 40.7537  -2
   3  -9  -1 1025.58 40.7537   1
   3   9   0 208.390 36.8451   1
   3   9   0 409.415 33.5955  -2
   3  -9   0 409.415 33.5955   1
   3  -9  -1 815.499 32.5912  -2
   3   9   1 815.499 32.5912   1
  -3  -9   2 56.2326 24.0749  -2
  -3   9  -2 56.2326 24.0749   1
   3  -9  -3 108.082 25.1022  -2
   3   9   3 108.082 25.1022   1
  -3   9  -4 428.014 38.5263   1
   3   9  -4 400.115 36.3163  -2
   3  -9   4 400.115 36.3163   1
  -3   9  -5 79.1417 29.6451   1
   3   9  -5 159.707 46.1881  -2
   3  -9   5 159.707 46.1881   1
  -3  -9   6 55.8975 29.7068  -2
  -3   9  -6 55.8975 29.7068   1
  -3  -9   7 347.687 28.8781  -2
  -3   9  -7 347.687 28.8781   1
  -3  -9   8 195.665 27.1027  -2
  -3   9  -8 195.665 27.1027   1
  -3  -9   9 222.299 32.9653  -2
  -3   9  -9 222.299 32.9653   1
   3  10  -7 190.829 33.0713   1
   3  10  -6 229.934 35.1227   1
   3  10  -5 757.541 48.2517   1
   3  10  -4 31.8778 31.2019   1
   3  10   4 72.7967 27.6629  -2
   3 -10  -4 72.7967 27.6629   1
   3  10  -3 2222.56 73.2372   1
   3  10   3 2141.56 50.8112  -2
   3 -10  -3 2141.56 50.8112   1
   3  10  -2 37.9335 32.3800   1
  -3 -10  -2 209.865 31.5108  -2
  -3  10   2 209.865 31.5108   1
   3  10   1 606.802 30.2753  -2
   3 -10  -1 606.802 30.2753   1
  -3  10   0 318.518 40.6990   1
   3  10   0 590.342 36.7860  -2
   3 -10   0 590.342 36.7860   1
  -3  10  -1-1.91386 32.4765   1
   3  10  -1 337.353 34.9893  -2
   3 -10   1 337.353 34.9893   1
  -3  10  -2 287.572 38.6941   1
   3  10  -2 409.163 36.4937  -2
   3 -10   2 409.163 36.4937   1
   3  10  -3 1158.60 36.5377  -2
   3 -10   3 1158.60 36.5377   1
  -3  10  -4 31.2504 30.1070   1
   3  10  -4 82.2681 32.3886  -2
   3 -10   4 82.2681 32.3886   1
   3  10  -5 374.411 35.5453  -2
   3 -10   5 374.411 35.5453   1
  -3 -10   6 227.484 43.8887  -2
  -3  10  -6 227.484 43.8887   1
  -3 -10   7 274.923 47.2490  -2
  -3  10  -7 274.923 47.2490   1
   3  11  -6 22.4688 29.1523   1
   3  11   2 210.027 42.1036  -2
   3 -11  -2 210.027 42.1036   1
   3  11   1 256.107 44.7829  -2
   3 -11  -1 256.107 44.7829   1
   3  11   0-15.7491 41.8078  -2
   3 -11   0-15.7491 41.8078   1
  -3  11  -2 288.058 40.2331   1
  -3  11  -3 1.83055 31.3041   1
  -3 -11   4 54.7157 42.1383  -2
  -3  11  -4 54.7157 42.1383   1
  -3  11  -5 128.650 32.9420   1
  -4   0 -16 417.268 69.6050  -2
  -4   0  16 417.268 69.6050   1
  -4   0 -14 2417.63 97.1993  -2
  -4   0  14 2417.63 97.1993   1
   4   0 -12 2208.03 41.5545   1
   4   0  12 2589.39 34.5933  -2
   4   0 -12 2589.39 34.5933   1
   4   0 -10 142.098 15.0480   1
  -4   0 -10 199.850 43.3220  -2
  -4   0  10 199.850 43.3220   1
   4   0  -8 751.746 18.5900   1
  -4   0  -8 863.966 47.2346  -2
  -4   0   8 863.966 47.2346   1
   4   0  -6 1077.79 39.1093   1
  -4   0  -6 1256.12 46.4009  -2
  -4   0   6 1256.12 46.4009   1
   4   0  -4 1258.40 37.9099   1
   4   0  -2 5172.46 50.7809   1
   4   0   0 30317.9 86.4877   1
   4   0   2 12337.4 58.6296   1
  -4   0  -4 168.309 9.94443   1
   4   0   6 272.612 13.4878   1
  -4   0   6 828.837 28.8817  -2
  -4   0  -6 828.837 28.8817   1
  -4   0   8 602.080 25.9858  -2
  -4   0  -8 602.080 25.9858   1
  -4   0  10 142.996 22.7695  -2
  -4   0 -10 142.996 22.7695   1
  -4   0  12 1547.60 42.7266  -2
  -4   0 -12 1547.60 42.7266   1
   4   0  14 1054.94 34.4623   1
  -4   0  14 2267.93 62.7997  -2
  -4   0 -14 2267.93 62.7997   1
  -4   0  16 682.350 45.7044  -2
  -4   0 -16 682.350 45.7044   1
  -4   1 -16-10.8358 55.9733  -2
  -4  -1  16-10.8358 55.9733   1
  -4   1 -15 101.172 54.8668  -2
  -4  -1  15 101.172 54.8668   1
   4  -1  14 338.377 22.0814  -2
   4   1 -14 338.377 22.0814   1
   4  -1 -13 705.665 29.2322   1
  -4   1 -13 1309.61 71.5813  -2
  -4  -1  13 1309.61 71.5813   1
   4   1 -12 185.341 12.2317   1
   4   1  12 385.234 13.9830  -2
   4  -1 -12 385.234 13.9830   1
   4   1 -11 955.119 20.2612   1
   4   1  11 1341.78 19.9166  -2
   4  -1 -11 1341.78 19.9166   1
   4  -1 -10 550.178 24.0111   1
   4   1  10 1946.95 22.2855  -2
   4  -1 -10 1946.95 22.2855   1
   4  -1  -9 580.213 17.0810   1
  -4   1  -9 1243.37 55.3361  -2
  -4  -1   9 1243.37 55.3361   1
   4   1  -8 645.539 10.9572   1
  -4   1  -8 818.022 45.1778  -2
  -4  -1   8 818.022 45.1778   1
   4  -1  -7 138.081 8.93554   1
  -4   1  -7 878.874 43.8340  -2
  -4  -1   7 878.874 43.8340   1
   4  -1  -6 943.671 21.6159   1
  -4   1  -6 2136.55 55.7761  -2
  -4  -1   6 2136.55 55.7761   1
   4  -1  -5 327.315 23.2070   1
   4   1   5 285.785 19.0012  -2
   4  -1  -5 285.785 19.0012   1
   4  -1  -4 6779.82 33.7330   1
   4  -1  -3 583.644 10.9108   1
   4  -1  -2 826.593 12.8229   1
   4  -1  -1 377.721 8.79934   1
   4  -1   0 894.771 12.6548   1
  -4  -1  -1 3.40232 4.97620   1
   4  -1   2 575.835 9.01650   1
  -4   1  -3 954.851 12.8186   1
  -4  -1  -4 1990.77 25.9838   1
   4  -1   5 4.15029 10.8347   1
  -4   1   5 194.563 18.3310  -2
  -4  -1  -5 194.563 18.3310   1
   4  -1   6 2148.31 42.4391   1
  -4   1   6 2763.50 44.6176  -2
  -4  -1  -6 2763.50 44.6176   1
  -4   1  -7 1336.67 26.4399   1
  -4   1   7 1404.77 35.8782  -2
  -4  -1  -7 1404.77 35.8782   1
  -4   1  -8 298.041 24.0822   1
  -4   1   8 629.926 44.7256  -2
  -4  -1  -8 629.926 44.7256   1
  -4   1  -9 1093.59 39.3259   1
  -4   1   9 1458.76 62.6108  -2
  -4  -1  -9 1458.76 62.6108   1
  -4   1  10 2909.18 50.8527  -2
  -4  -1 -10 2909.18 50.8527   1
  -4   1 -11 844.000 38.7092   1
  -4   1  11 1155.50 66.3341  -2
  -4  -1 -11 1155.50 66.3341   1
  -4  -1  12 442.677 29.9417  -2
  -4   1 -12 442.677 29.9417   1
  -4  -1  13 1367.88 43.0256  -2
  -4   1 -13 1367.88 43.0256   1
   4   1  14 32.6625 21.7275   1
  -4  -1  14 247.110 35.0510  -2
  -4   1 -14 247.110 35.0510   1
  -4  -1  15 182.181 35.7533  -2
  -4   1 -15 182.181 35.7533   1
  -4  -1  16 90.2396 35.3257  -2
  -4   1 -16 90.2396 35.3257   1
  -4  -1  17 61.2469 37.1043  -2
  -4   1 -17 61.2469 37.1043   1
  -4  -2 -16-14.9144 37.1149  -2
  -4   2  16-14.9144 37.1149   1
  -4  -2 -15 280.683 38.9193  -2
  -4   2  15 280.683 38.9193   1
  -4   2 -14 18.4974 32.0810  -2
  -4  -2  14 18.4974 32.0810   1
  -4   2 -13 326.249 35.7651  -2
  -4  -2  13 326.249 35.7651   1
   4   2 -12 325.931 18.1455   1
  -4   2 -12 506.782 35.9193  -2
  -4  -2  12 506.782 35.9193   1
   4  -2 -11 5.20846 15.8481   1
  -4   2 -11 252.663 29.6857  -2
  -4  -2  11 252.663 29.6857   1
   4  -2 -10 1816.58 42.3005   1
  -4   2 -10 2299.97 49.8774  -2
  -4  -2  10 2299.97 49.8774   1
   4  -2  -9 77.7718 15.3163   1
  -4  -2  -9 637.944 30.6917  -2
  -4   2   9 637.944 30.6917   1
   4  -2  -8 2882.10 31.6668   1
  -4  -2  -8 3843.07 54.3787  -2
  -4   2   8 3843.07 54.3787   1
   4  -2  -7 2072.83 25.9255   1
   4  -2   7 3574.41 40.1665  -2
   4   2  -7 3574.41 40.1665   1
   4  -2  -6 3770.57 26.9803   1
  -4   2  -6 6573.27 62.3739  -2
  -4  -2   6 6573.27 62.3739   1
   4  -2  -5 1200.12 11.5890   1
   4   2   5 1299.63 20.7439  -2
   4  -2  -5 1299.63 20.7439   1
   4  -2  -4 1923.71 13.1144   1
   4  -2  -3 2193.31 17.1080   1
   4  -2  -2 906.653 11.8498   1
   4  -2  -1 3910.97 20.9516   1
  -4   2   0 74.3766 4.50620   1
  -4   2  -1 442.418 7.59030   1
  -4   2  -2 145.354 5.69952   1
  -4   2  -3 591.392 9.21586   1
  -4   2  -4 3847.22 25.2231   1
  -4  -2  -5 15.4645 7.76338   1
  -4  -2   5 645.980 23.2381  -2
  -4   2  -5 645.980 23.2381   1
   4  -2   6 5230.70 65.6033   1
  -4   2   6 7193.50 47.1225  -2
  -4  -2  -6 7193.50 47.1225   1
   4   2   7 2703.16 35.3068   1
  -4   2   7 3724.40 36.6419  -2
  -4  -2  -7 3724.40 36.6419   1
  -4   2  -8 1473.86 44.0935   1
  -4  -2   8 3002.91 52.1872  -2
  -4   2  -8 3002.91 52.1872   1
  -4   2  -9 962.853 19.4489   1
  -4  -2   9 1035.85 37.8308  -2
  -4   2  -9 1035.85 37.8308   1
   4  -2  10 693.713 19.2884   1
  -4  -2  10 1701.02 34.5653  -2
  -4   2 -10 1701.02 34.5653   1
   4  -2  11 332.683 13.7427   1
  -4   2  11 401.735 24.0318  -2
  -4  -2 -11 401.735 24.0318   1
   4  -2  12 290.714 12.4261   1
  -4   2  12 534.890 26.9783  -2
  -4  -2 -12 534.890 26.9783   1
   4   2  13 428.268 33.2844   1
  -4   2  13 525.592 28.4006  -2
  -4  -2 -13 525.592 28.4006   1
   4   2  14 6.22029 22.7580   1
  -4   2  14 37.1143 23.5031  -2
  -4  -2 -14 37.1143 23.5031   1
   4   2  15 19.8630 20.6741   1
  -4  -2  15 149.459 26.7242  -2
  -4   2 -15 149.459 26.7242   1
  -4  -2  16 80.6274 31.2421  -2
  -4   2 -16 80.6274 31.2421   1
  -4   3 -16 64.8443 35.9678  -2
  -4  -3  16 64.8443 35.9678   1
  -4   3 -15 813.643 44.8584  -2
  -4  -3  15 813.643 44.8584   1
  -4   3 -14 13.6569 30.9188  -2
  -4  -3  14 13.6569 30.9188   1
  -4   3 -13 33.4442 28.8227  -2
  -4  -3  13 33.4442 28.8227   1
  -4   3 -12 30.7039 27.0641  -2
  -4  -3  12 30.7039 27.0641   1
  -4   3 -11 1235.23 39.7320  -2
  -4  -3  11 1235.23 39.7320   1
  -4  -3 -10 3.46069 22.3908  -2
  -4   3  10 3.46069 22.3908   1
  -4   3  -9 89.4597 21.8908  -2
  -4  -3   9 89.4597 21.8908   1
   4   3  -8 2.57489 11.1332   1
  -4   3  -8 29.7002 18.9838  -2
  -4  -3   8 29.7002 18.9838   1
   4   3  -7 2387.10 29.4110   1
   4   3   7 2388.18 32.7562  -2
   4  -3  -7 2388.18 32.7562   1
   4   3  -6 67.5016 9.54894   1
   4   3   6 165.674 11.3730  -2
   4  -3  -6 165.674 11.3730   1
   4   3  -5 676.087 10.8056   1
   4   3   5 1380.69 42.5846  -2
   4  -3  -5 1380.69 42.5846   1
   4   3  -4 232.892 7.47255   1
   4  -3  -3 2007.11 19.2712   1
   4  -3  -2 14.3446 4.94763   1
  -4   3   1 3735.57 19.5571   1
  -4   3   0 83.4433 4.83439   1
  -4   3  -1 2741.02 17.0825   1
  -4   3  -2 12.4204 4.90180   1
  -4   3  -3 10827.5 41.4402   1
  -4   3  -4 74.3457 7.27034   1
  -4   3  -5 1322.85 23.1175   1
  -4   3   5 1636.38 32.4547  -2
  -4  -3  -5 1636.38 32.4547   1
   4   3   6 154.361 12.9729   1
  -4  -3   6 224.355 13.5164  -2
  -4   3  -6 224.355 13.5164   1
  -4  -3   7 1275.63 22.7226  -2
  -4   3  -7 1275.63 22.7226   1
   4  -3   8 12.7528 10.0342   1
  -4  -3   8 40.3370 20.2425  -2
  -4   3  -8 40.3370 20.2425   1
  -4   3  -9 67.0994 9.86396   1
  -4   3   9 56.5525 22.6020  -2
  -4  -3  -9 56.5525 22.6020   1
   4  -3  10 3.77774 8.73597   1
  -4  -3  10 2.19378 12.1258  -2
  -4   3 -10 2.19378 12.1258   1
  -4   3 -11 5.72945 8.65397   1
  -4  -3  11 621.939 35.0619  -2
  -4   3 -11 621.939 35.0619   1
  -4   3 -12 10.9674 7.91600   1
  -4  -3  12 31.7766 28.8364  -2
  -4   3 -12 31.7766 28.8364   1
   4   3  13 52.8680 27.7681   1
  -4  -3  13 44.0051 22.1383  -2
  -4   3 -13 44.0051 22.1383   1
   4   3  14 2.77834 24.4480   1
  -4  -3  14-14.6757 22.2991  -2
  -4   3 -14-14.6757 22.2991   1
   4   3  15 364.922 31.4163   1
  -4  -3  15 702.276 32.9192  -2
  -4   3 -15 702.276 32.9192   1
  -4  -3  16 0.93742 25.8883  -2
  -4   3 -16 0.93742 25.8883   1
  -4  -4 -15 153.551 33.5819  -2
  -4   4  15 153.551 33.5819   1
  -4   4 -14-14.9385 29.6977  -2
  -4  -4  14-14.9385 29.6977   1
  -4  -4 -13 235.931 30.7005  -2
  -4   4  13 235.931 30.7005   1
  -4  -4 -12 186.251 28.3821  -2
  -4   4  12 186.251 28.3821   1
  -4  -4 -11 102.490 25.0928  -2
  -4   4  11 102.490 25.0928   1
  -4   4 -10 650.447 30.4756  -2
  -4  -4  10 650.447 30.4756   1
  -4  -4  -9 1006.25 32.4351  -2
  -4   4   9 1006.25 32.4351   1
   4   4  -8 1138.08 19.7625   1
  -4   4  -8 1594.62 35.6299  -2
  -4  -4   8 1594.62 35.6299   1
   4   4  -7 2750.85 60.7036   1
   4  -4   7 4099.50 30.7992  -2
   4   4  -7 4099.50 30.7992   1
   4   4  -6 2867.37 32.8998   1
   4   4   6 4241.65 34.0084  -2
   4  -4  -6 4241.65 34.0084   1
   4  -4  -5 1349.08 28.4067   1
   4  -4   5 1506.42 18.5046  -2
   4   4  -5 1506.42 18.5046   1
   4   4  -4 1741.09 14.9004   1
  -4   4   3 1140.65 11.6593   1
  -4   4   2 985.522 12.8636   1
  -4   4   1 1685.95 16.4821   1
   4  -4   0 673.438 9.17058   1
  -4   4  -1 94.4657 5.29443   1
  -4   4  -2 545.457 8.85067   1
  -4   4  -3 116.409 6.72994   1
   4  -4   4 2340.17 21.6237   1
  -4  -4   4 3146.07 52.9755  -2
  -4   4  -4 3146.07 52.9755   1
  -4   4  -5 131.847 10.3065   1
  -4  -4   5 831.793 19.4970  -2
  -4   4  -5 831.793 19.4970   1
  -4  -4  -6 2883.35 43.2839   1
  -4  -4   6 4286.04 39.5037  -2
  -4   4  -6 4286.04 39.5037   1
  -4   4  -7 2524.01 58.7022   1
  -4  -4   7 3969.08 35.2421  -2
  -4   4  -7 3969.08 35.2421   1
  -4   4   8 1328.31 35.4880  -2
  -4  -4  -8 1328.31 35.4880   1
  -4   4   9 1532.12 39.2475  -2
  -4  -4  -9 1532.12 39.2475   1
   4  -4  10 206.482 14.5985   1
  -4  -4  10 446.777 29.5519  -2
  -4   4 -10 446.777 29.5519   1
  -4   4 -11 121.730 12.0121   1
  -4   4  11 144.269 26.9974  -2
  -4  -4 -11 144.269 26.9974   1
   4   4  12 151.421 32.6888   1
  -4  -4  12 195.920 22.8308  -2
  -4   4 -12 195.920 22.8308   1
  -4   4 -13 348.061 25.5793   1
  -4  -4  13 325.174 34.0678  -2
  -4   4 -13 325.174 34.0678   1
   4   4  14-7.58620 25.3786   1
  -4  -4  14 55.8804 23.7285  -2
  -4   4 -14 55.8804 23.7285   1
   4   4  15-16.3598 23.7479   1
  -4   4  15 36.8653 15.9089  -2
  -4  -4 -15 36.8653 15.9089   1
  -4  -5 -15 176.252 32.8053  -2
  -4   5  15 176.252 32.8053   1
  -4  -5 -14 119.030 29.5442  -2
  -4   5  14 119.030 29.5442   1
  -4   5 -13 1324.72 41.8549  -2
  -4  -5  13 1324.72 41.8549   1
  -4  -5 -12 2.50691 14.1111  -2
  -4   5  12 2.50691 14.1111   1
  -4   5 -11 1001.74 35.1003  -2
  -4  -5  11 1001.74 35.1003   1
  -4   5 -10 417.364 26.6852  -2
  -4  -5  10 417.364 26.6852   1
  -4   5  -9 386.473 25.3090  -2
  -4  -5   9 386.473 25.3090   1
   4  -5  -8 244.229 15.5031   1
  -4   5  -8 333.933 32.2730  -2
  -4  -5   8 333.933 32.2730   1
   4  -5  -7-6.79198 12.6742   1
   4  -5   7 311.387 11.8948  -2
   4   5  -7 311.387 11.8948   1
   4  -5  -6 104.199 17.2185   1
   4   5   6 725.455 15.3049  -2
   4  -5  -6 725.455 15.3049   1
   4   5  -5 188.369 13.9402   1
   4   5   5 186.927 12.0547  -2
   4  -5  -5 186.927 12.0547   1
  -4   5   4 2187.86 16.3984   1
   4  -5   4 2357.14 46.0105  -2
   4   5  -4 2357.14 46.0105   1
  -4   5   3 260.479 8.71059   1
   4   5   3 743.021 29.6222  -2
   4  -5  -3 743.021 29.6222   1
   4  -5  -2 227.019 9.72949   1
   4  -5   2 255.284 15.2440  -2
   4   5  -2 255.284 15.2440   1
   4  -5  -1 374.198 9.13530   1
  -4   5   0 420.911 8.89114   1
   4   5   0 603.592 19.7157  -2
   4  -5   0 603.592 19.7157   1
   4  -5   1 7.67987 5.35835   1
  -4   5   1 206.977 14.6967  -2
  -4  -5  -1 206.977 14.6967   1
  -4   5  -2 75.3491 6.12029   1
  -4   5  -3 910.816 13.8800   1
  -4   5   3 1006.90 34.5917  -2
  -4  -5  -3 1006.90 34.5917   1
  -4  -5  -4 524.873 15.7008   1
  -4  -5   4 1612.80 23.5317  -2
  -4   5  -4 1612.80 23.5317   1
  -4   5  -5 43.7441 11.5047   1
  -4  -5   5 131.570 11.5032  -2
  -4   5  -5 131.570 11.5032   1
  -4   5  -6 1065.28 25.1960   1
  -4  -5   6 1190.63 20.0404  -2
  -4   5  -6 1190.63 20.0404   1
  -4   5  -7 580.960 19.9785   1
  -4   5   7 618.063 17.1061  -2
  -4  -5  -7 618.063 17.1061   1
  -4   5  -8 69.8461 12.4158   1
  -4  -5   8 168.259 21.6290  -2
  -4   5  -8 168.259 21.6290   1
  -4   5  -9 397.447 33.9346   1
  -4  -5   9 545.627 28.3704  -2
  -4   5  -9 545.627 28.3704   1
  -4  -5  10 742.529 32.1364  -2
  -4   5 -10 742.529 32.1364   1
   4   5  11 438.769 40.6359   1
  -4  -5  11 850.720 35.3949  -2
  -4   5 -11 850.720 35.3949   1
  -4   5 -12-3.63723 18.9544   1
  -4  -5  12 49.1154 26.0768  -2
  -4   5 -12 49.1154 26.0768   1
  -4   5 -13 899.687 34.6775   1
  -4  -5  13 1335.98 44.8128  -2
  -4   5 -13 1335.98 44.8128   1
   4   5  14 112.479 30.7103   1
  -4   5  14 164.823 24.9331  -2
  -4  -5 -14 164.823 24.9331   1
   4   5  15 207.354 31.1632   1
  -4  -5  15 264.066 35.8410  -2
  -4   5 -15 264.066 35.8410   1
  -4  -6 -15-4.29321 28.6934  -2
  -4   6  15-4.29321 28.6934   1
  -4   6 -14 876.373 38.2186  -2
  -4  -6  14 876.373 38.2186   1
  -4   6 -13 31.6481 26.7118  -2
  -4  -6  13 31.6481 26.7118   1
  -4   6 -12 1125.88 36.8087  -2
  -4  -6  12 1125.88 36.8087   1
  -4   6 -11 10.9199 23.0628  -2
  -4  -6  11 10.9199 23.0628   1
  -4   6 -10 48.5960 21.3965  -2
  -4  -6  10 48.5960 21.3965   1
   4   6  -9 13.3411 20.8733   1
   4   6   9-25.5875 27.2399  -2
   4  -6  -9-25.5875 27.2399   1
   4  -6  -8 60.6859 11.6917   1
   4  -6   8 230.375 30.3013  -2
   4   6  -8 230.375 30.3013   1
   4  -6  -7 4.86405 8.09750   1
   4   6   7 7.58319 13.1991  -2
   4  -6  -7 7.58319 13.1991   1
   4  -6  -6 825.369 18.0743   1
   4   6   6 823.964 17.7509  -2
   4  -6  -6 823.964 17.7509   1
   4  -6  -5 13.6421 5.39749   1
   4   6   5 71.1462 11.2932  -2
   4  -6  -5 71.1462 11.2932   1
  -4   6   4 336.246 12.2814   1
   4   6   4 364.147 11.6006  -2
   4  -6  -4 364.147 11.6006   1
  -4   6   3 450.944 19.4082   1
   4   6   3 558.628 13.4783  -2
   4  -6  -3 558.628 13.4783   1
  -4   6   2 860.500 27.0529   1
   4   6   2 2681.11 22.9519  -2
   4  -6  -2 2681.11 22.9519   1
  -4   6   1 466.045 15.7018   1
   4   6   1 452.110 15.0299  -2
   4  -6  -1 452.110 15.0299   1
  -4   6   0 7608.61 55.1468   1
   4   6   0 11724.1 51.5652  -2
   4  -6   0 11724.1 51.5652   1
  -4   6  -1 64.2954 11.0331   1
  -4   6  -2 3473.24 64.4472   1
  -4  -6   2 3887.39 26.7138  -2
  -4   6  -2 3887.39 26.7138   1
  -4   6  -3 163.019 22.0151   1
  -4  -6   3 423.406 12.4394  -2
  -4   6  -3 423.406 12.4394   1
  -4   6  -4 14.9381 7.54058   1
  -4   6   4 200.240 22.3580  -2
  -4  -6  -4 200.240 22.3580   1
  -4   6  -5 112.722 14.5088   1
  -4  -6   5 132.505 11.4835  -2
  -4   6  -5 132.505 11.4835   1
  -4   6  -6 4.65428 8.17919   1
  -4  -6   6 423.238 19.8825  -2
  -4   6  -6 423.238 19.8825   1
   4  -6   7 29.7102 9.22418   1
  -4  -6   7 38.3690 16.3275  -2
  -4   6  -7 38.3690 16.3275   1
  -4   6  -8 284.608 15.6612   1
  -4  -6   8 376.809 32.6532  -2
  -4   6  -8 376.809 32.6532   1
  -4   6  -9 9.61097 11.1456   1
  -4  -6   9 32.1265 28.5297  -2
  -4   6  -9 32.1265 28.5297   1
  -4   6 -10 41.7665 21.2762   1
  -4   6  10 105.932 23.3787  -2
  -4  -6 -10 105.932 23.3787   1
   4   6  11 8.19369 31.1491   1
  -4  -6  11 49.6227 24.6622  -2
  -4   6 -11 49.6227 24.6622   1
   4   6  12 67.1949 32.2348   1
  -4   6  12 744.492 34.8822  -2
  -4  -6 -12 744.492 34.8822   1
  -4   6 -13 14.5127 21.0726   1
  -4  -6  13 67.9020 27.8475  -2
  -4   6 -13 67.9020 27.8475   1
   4   6  14 478.553 39.9475   1
  -4  -6  14 738.896 38.8476  -2
  -4   6 -14 738.896 38.8476   1
   4   6  15 10.7220 26.4477   1
   4   6 -15 10.8928 23.0073  -2
   4  -6  15 10.8928 23.0073   1
  -4  -7 -14 101.553 38.7789  -2
  -4   7  14 101.553 38.7789   1
  -4  -7 -13 107.873 36.7988  -2
  -4   7  13 107.873 36.7988   1
  -4   7 -12 113.446 36.0039  -2
  -4  -7  12 113.446 36.0039   1
   4  -7 -11 165.165 18.5331   1
   4  -7 -10 167.135 18.0366   1
   4  -7  -9 290.237 18.5841   1
   4  -7  -8 321.856 25.5809   1
   4  -7   8 433.502 33.2053  -2
   4   7  -8 433.502 33.2053   1
  -4   7   7 262.894 10.8259   1
   4  -7   7 439.589 33.3507  -2
   4   7  -7 439.589 33.3507   1
  -4   7   6 121.448 5.85128   1
   4  -7   6 308.556 28.4284  -2
   4   7  -6 308.556 28.4284   1
   4  -7  -5 8.63354 6.39830   1
   4   7   5 48.8754 15.5688  -2
   4  -7  -5 48.8754 15.5688   1
  -4   7   4 1169.04 21.7451   1
   4   7   4 1236.87 20.2515  -2
   4  -7  -4 1236.87 20.2515   1
  -4   7   3 20.4675 11.7343   1
   4   7   3 46.9240 9.65629  -2
   4  -7  -3 46.9240 9.65629   1
  -4   7   2 42.5118 13.3214   1
   4   7   2 78.1314 9.40553  -2
   4  -7  -2 78.1314 9.40553   1
  -4   7   1 15.6098 13.5474   1
   4   7   1 52.7494 9.00149  -2
   4  -7  -1 52.7494 9.00149   1
  -4   7   0 126.089 20.7723   1
   4  -7   0 203.853 13.7565  -2
   4   7   0 203.853 13.7565   1
  -4   7  -1 33.6028 19.8443   1
   4  -7  -1 49.0238 11.9286  -2
   4   7   1 49.0238 11.9286   1
  -4   7  -2 6.44286 19.9834   1
   4  -7  -2 85.5145 17.4221  -2
   4   7   2 85.5145 17.4221   1
  -4   7  -3 12.3530 19.3909   1
  -4  -7   3 34.9197 8.90724  -2
  -4   7  -3 34.9197 8.90724   1
  -4   7  -4 109.423 13.5004   1
  -4  -7   4 734.437 20.2126  -2
  -4   7  -4 734.437 20.2126   1
  -4   7  -5 70.8741 10.4870   1
  -4  -7   5 68.8549 20.2032  -2
  -4   7  -5 68.8549 20.2032   1
  -4   7  -6 348.460 19.9863   1
  -4  -7   6 412.661 19.7867  -2
  -4   7  -6 412.661 19.7867   1
  -4   7  -7 560.481 24.2494   1
  -4  -7   7 651.927 23.1793  -2
  -4   7  -7 651.927 23.1793   1
  -4   7  -8 51.7487 14.9112   1
  -4  -7   8 217.603 29.7712  -2
  -4   7  -8 217.603 29.7712   1
  -4   7  -9 302.973 15.9112   1
  -4   7 -10 802.017 22.2042   1
  -4   7 -11 95.2694 17.7360   1
  -4  -7  11 220.562 35.9519  -2
  -4   7 -11 220.562 35.9519   1
  -4  -7 -12 117.090 22.5212   1
  -4  -7  12 174.888 36.8060  -2
  -4   7 -12 174.888 36.8060   1
   4   7  13 140.259 33.4506   1
   4  -7 -13 120.937 29.3929  -2
   4   7  13 120.937 29.3929   1
   4   7  14 17.0775 27.9760   1
   4  -7 -14 96.0447 30.3463  -2
   4   7  14 96.0447 30.3463   1
   4  -7 -15 0.11930 43.6683  -2
   4   7  15 0.11930 43.6683   1
   4   8 -11 36.0257 22.2314   1
   4   8 -10 654.633 34.3394   1
   4   8  -9 139.358 22.7511   1
  -4   8   8 597.770 25.5161   1
   4   8  -7 29.0005 17.9348   1
   4  -8  -6 503.490 19.7340   1
  -4   8   5 78.6088 9.10075   1
  -4   8   4 405.751 17.1424   1
   4   8  -3 340.061 12.8881   1
  -4   8   2 443.780 19.6124   1
   4  -8   2 465.270 16.4074  -2
   4   8  -2 465.270 16.4074   1
  -4   8   1 473.116 20.4594   1
   4  -8   1 422.761 21.7579  -2
   4   8  -1 422.761 21.7579   1
  -4   8   0 62.1464 17.4575   1
   4  -8   0 102.303 17.0585  -2
   4   8   0 102.303 17.0585   1
  -4   8  -1 19.9107 22.5003   1
   4  -8  -1 265.649 18.3626  -2
   4   8   1 265.649 18.3626   1
  -4   8  -2 36.4002 25.3440   1
  -4   8  -3 190.495 28.8194   1
  -4   8  -4 735.543 42.8851   1
  -4  -8   4 998.875 30.1189  -2
  -4   8  -4 998.875 30.1189   1
  -4   8  -5 117.689 15.0389   1
  -4   8  -6 973.479 24.1575   1
  -4   8  -7 116.834 24.4687   1
  -4  -8   7 143.167 24.9824  -2
  -4   8  -7 143.167 24.9824   1
  -4   8  -8 229.241 17.5551   1
  -4   8  -9 21.7050 14.9286   1
   4   8  10 287.595 20.1401   1
   4   8  11 141.588 36.9051   1
   4   9  -8-9.30962 29.8921   1
   4   9  -7 221.273 38.6355   1
  -4   9   6 54.3472 26.0356   1
   4   9  -5-3.04832 16.9596   1
   4  -9  -4 173.997 20.4072   1
  -4   9   3 41.4353 13.4572   1
  -4   9   2 1.41371 13.2730   1
  -4   9   1 433.702 20.0945   1
  -4   9   0 69.3253 15.3606   1
  -4   9  -1 173.341 17.6467   1
  -4   9  -2-0.07380 17.3445   1
  -4   9  -3 774.909 29.9312   1
  -4   9  -4 6.90167 22.1282   1
  -4   9  -5 22.2128 30.3671   1
  -4   9  -6 215.383 27.9624   1
  -4   9  -7-2.24096 23.6655   1
  -4   9  -8 20.2232 31.6286   1
   4  10  -7 212.215 37.9767   1
   4  10  -6 402.174 44.7564   1
   4  10  -5 232.796 41.6422   1
   4 -10  -4 221.015 25.5318   1
   4 -10  -3 47.4193 22.5557   1
  -4  10   2 188.482 22.3767   1
  -4  10   1-6.68114 14.8799   1
  -4  10   0 327.278 20.3454   1
  -4  10  -1 112.047 17.8347   1
  -4  10  -2 178.904 25.5777   1
  -4  10  -3-0.86708 21.6285   1
  -4  10  -4 234.951 36.7746   1
  -4  10  -5-2.10824 31.9627   1
  -4  10  -6 358.185 43.8299   1
   4 -11  -3 26.2068 29.3949   1
   4 -11  -2 31.4966 31.2616   1
  -4  11  -1 46.0034 27.3541   1
  -4  11  -2 12.3189 28.1766   1
  -4  11  -3 31.3913 29.2193   1
  -5   0 -15 501.692 69.8553  -2
  -5   0  15 501.692 69.8553   1
  -5   0 -13 1232.38 74.7360  -2
  -5   0  13 1232.38 74.7360   1
  -5   0 -11 306.651 50.4583  -2
  -5   0  11 306.651 50.4583   1
   5   0  -9 22.7211 8.87740   1
  -5   0  -9 1214.18 59.8543  -2
  -5   0   9 1214.18 59.8543   1
   5   0   7 2223.68 69.2315  -2
   5   0  -7 2223.68 69.2315   1
   5   0  -5 2739.52 36.6275   1
   5   0  -3 879.358 21.0558   1
   5   0  -1 937.973 18.1190   1
   5   0   1 4950.81 35.7550   1
   5   0   3 2180.17 23.3689   1
  -5   0  -5 236.914 13.1900   1
  -5   0   7 2733.93 75.9589  -2
  -5   0  -7 2733.93 75.9589   1
  -5   0   9 2200.00 78.5707  -2
  -5   0  -9 2200.00 78.5707   1
  -5   0 -11 15.0481 20.5923   1
  -5   0  11 203.991 48.9838  -2
  -5   0 -11 203.991 48.9838   1
  -5   0  13 449.767 64.7742  -2
  -5   0 -13 449.767 64.7742   1
  -5   0  15 266.606 68.0991  -2
  -5   0 -15 266.606 68.0991   1
  -5   1 -15 169.743 57.1758  -2
  -5  -1  15 169.743 57.1758   1
  -5   1 -14 185.013 54.6565  -2
  -5  -1  14 185.013 54.6565   1
  -5   1 -13 278.863 53.7139  -2
  -5  -1  13 278.863 53.7139   1
   5   1 -12 440.346 23.6057   1
  -5   1 -12 715.258 58.8241  -2
  -5  -1  12 715.258 58.8241   1
   5  -1 -11 11.6574 6.18054   1
  -5   1 -11-6.20412 41.1615  -2
  -5  -1  11-6.20412 41.1615   1
   5   1 -10 497.555 25.1995   1
  -5   1 -10 549.129 50.1057  -2
  -5  -1  10 549.129 50.1057   1
   5  -1  -9 199.491 10.4816   1
  -5   1  -9 236.250 40.2970  -2
  -5  -1   9 236.250 40.2970   1
   5   1  -8 63.3658 9.98879   1
  -5   1  -8 382.277 41.6199  -2
  -5  -1   8 382.277 41.6199   1
   5  -1  -7 406.322 21.7179   1
   5   1   7 463.446 41.6106  -2
   5  -1  -7 463.446 41.6106   1
   5  -1  -6 5.52869 6.77810   1
   5  -1  -5 503.697 11.7454   1
   5  -1  -4 358.100 10.4105   1
   5  -1  -3 584.532 12.5511   1
   5  -1  -2 7.64504 5.58881   1
   5  -1  -1 291.609 9.18981   1
   5  -1   0 152.886 7.95857   1
   5  -1   1 45.9620 5.80752   1
  -5  -1  -2 4.96673 5.40736   1
   5   1   3 879.310 13.6129   1
   5   1   4 173.379 8.42445   1
  -5  -1  -5 8.73704 6.36670   1
  -5  -1  -6 1288.86 51.0911   1
  -5   1   7 589.224 43.4914  -2
  -5  -1  -7 589.224 43.4914   1
  -5   1  -8 652.047 33.3280   1
  -5   1   8 688.879 48.7509  -2
  -5  -1  -8 688.879 48.7509   1
  -5   1  -9 45.6227 21.1162   1
  -5   1   9 96.5549 39.2799  -2
  -5  -1  -9 96.5549 39.2799   1
  -5   1 -10 87.0451 22.9828   1
  -5   1  10 313.793 45.5678  -2
  -5  -1 -10 313.793 45.5678   1
  -5   1 -11 14.1288 22.4968   1
  -5   1  11 86.8587 44.3164  -2
  -5  -1 -11 86.8587 44.3164   1
  -5   1 -12 169.134 27.1251   1
  -5   1  12 451.320 56.4872  -2
  -5  -1 -12 451.320 56.4872   1
  -5   1 -13 200.934 29.7196   1
  -5   1  13 248.446 54.7526  -2
  -5  -1 -13 248.446 54.7526   1
  -5   1 -14 207.161 31.7903   1
  -5   1  14 275.907 61.4165  -2
  -5  -1 -14 275.907 61.4165   1
  -5   1 -15 15.2643 26.4986   1
  -5   1  15-33.5832 57.4215  -2
  -5  -1 -15-33.5832 57.4215   1
  -5   2 -15 166.237 37.7671  -2
  -5  -2  15 166.237 37.7671   1
  -5   2 -14 126.740 35.2455  -2
  -5  -2  14 126.740 35.2455   1
  -5   2 -13 251.182 35.3846  -2
  -5  -2  13 251.182 35.3846   1
  -5  -2 -12 163.471 32.1518  -2
  -5   2  12 163.471 32.1518   1
  -5   2 -11 634.875 36.7134  -2
  -5  -2  11 634.875 36.7134   1
   5   2 -10 28.6876 17.5627   1
  -5   2 -10 138.987 27.2345  -2
  -5  -2  10 138.987 27.2345   1
   5   2  -9 1658.26 43.5153   1
  -5   2  -9 2011.82 46.1342  -2
  -5  -2   9 2011.82 46.1342   1
   5   2  -8 19.5912 14.7961   1
  -5   2  -8 10.4378 31.0665  -2
  -5  -2   8 10.4378 31.0665   1
   5  -2  -7 887.485 10.6281   1
   5   2   7 1240.97 36.8453  -2
   5  -2  -7 1240.97 36.8453   1
   5  -2  -6 365.629 8.47352   1
   5  -2  -5 1347.57 12.6298   1
   5  -2  -4 163.835 6.14389   1
   5  -2  -3 4492.66 22.6272   1
   5  -2  -2 1174.08 13.4189   1
   5  -2  -1 2496.22 17.1833   1
  -5   2   0 2.90454 4.55379   1
  -5   2  -1 383.476 7.58034   1
  -5   2  -2 616.418 9.24224   1
  -5   2  -3 736.250 9.63932   1
   5   2   4 51.7218 6.03495   1
  -5   2  -5 1337.10 17.3996   1
  -5   2  -6 307.156 15.9199   1
  -5   2  -7 329.850 22.6864   1
  -5  -2   8 4.49737 11.8626  -2
  -5   2  -8 4.49737 11.8626   1
  -5   2  -9 183.203 25.4369   1
  -5  -2   9 1176.58 40.4774  -2
  -5   2  -9 1176.58 40.4774   1
  -5   2 -10 117.073 24.6369   1
  -5  -2  10 137.736 28.0517  -2
  -5   2 -10 137.736 28.0517   1
  -5   2 -11 788.501 41.1780   1
  -5  -2  11 806.236 40.5308  -2
  -5   2 -11 806.236 40.5308   1
  -5   2 -12 101.802 26.6851   1
  -5  -2  12 200.827 33.8803  -2
  -5   2 -12 200.827 33.8803   1
  -5   2 -13 374.667 35.1489   1
  -5  -2  13 374.819 39.4629  -2
  -5   2 -13 374.819 39.4629   1
  -5   2 -14 148.581 30.0130   1
  -5  -2  14 126.141 36.5286  -2
  -5   2 -14 126.141 36.5286   1
  -5   2 -15-1.75425 27.3503   1
  -5  -2  15 30.8377 37.2684  -2
  -5   2 -15 30.8377 37.2684   1
  -5   3 -15 49.6066 35.0408  -2
  -5  -3  15 49.6066 35.0408   1
  -5  -3 -14 253.551 36.5418  -2
  -5   3  14 253.551 36.5418   1
  -5   3 -13 67.9830 30.9399  -2
  -5  -3  13 67.9830 30.9399   1
  -5   3 -12 347.666 33.1578  -2
  -5  -3  12 347.666 33.1578   1
  -5   3 -11 12.0099 26.8262  -2
  -5  -3  11 12.0099 26.8262   1
  -5  -3 -10 962.356 37.0256  -2
  -5   3  10 962.356 37.0256   1
   5   3  -9 108.849 21.5014   1
  -5   3  -9 204.993 25.7006  -2
  -5  -3   9 204.993 25.7006   1
   5   3  -8 622.111 23.9621   1
   5   3   8 781.821 46.1408  -2
   5  -3  -8 781.821 46.1408   1
   5   3  -7 190.873 16.2263   1
   5   3   7 503.158 38.3773  -2
   5  -3  -7 503.158 38.3773   1
   5  -3  -6 323.701 15.0834   1
   5  -3  -5 3.31750 6.81192   1
   5   3  -4 102.539 7.85713   1
   5  -3  -3 89.5063 6.67061   1
   5   3  -2 1.65935 6.10034   1
   5  -3  -1 393.899 7.68924   1
  -5   3   0 226.139 5.90087   1
  -5   3  -1 311.348 6.61461   1
  -5   3  -2 388.524 7.89127   1
  -5   3  -3 4.24939 4.78119   1
  -5   3  -4 776.680 13.1652   1
  -5   3  -5 219.080 8.99791   1
  -5   3  -6 61.5942 8.84807   1
  -5   3  -7 453.499 15.2823   1
  -5   3   7 571.605 41.1865  -2
  -5  -3  -7 571.605 41.1865   1
   5  -3   8 189.647 15.6368   1
  -5  -3   8 563.664 30.1048  -2
  -5   3  -8 563.664 30.1048   1
   5  -3   9 130.001 14.4112   1
  -5  -3   9 243.230 27.1811  -2
  -5   3  -9 243.230 27.1811   1
  -5  -3  10 1740.54 47.2553  -2
  -5   3 -10 1740.54 47.2553   1
  -5   3 -11-1.53074 21.6785   1
  -5   3  11-24.0616 26.8263  -2
  -5  -3 -11-24.0616 26.8263   1
  -5   3 -12 417.063 37.0301   1
  -5  -3  12 543.034 37.6572  -2
  -5   3 -12 543.034 37.6572   1
  -5   3 -13-22.1722 23.7206   1
  -5  -3  13 10.8414 31.5496  -2
  -5   3 -13 10.8414 31.5496   1
  -5   3 -14 84.9181 21.3314   1
  -5  -3  14 155.876 36.0599  -2
  -5   3 -14 155.876 36.0599   1
  -5  -3  15 11.9550 36.1343  -2
  -5   3 -15 11.9550 36.1343   1
  -5   4 -14 137.125 32.8562  -2
  -5  -4  14 137.125 32.8562   1
  -5   4 -13 295.671 32.8734  -2
  -5  -4  13 295.671 32.8734   1
  -5   4 -12 55.3657 27.9220  -2
  -5  -4  12 55.3657 27.9220   1
  -5   4 -11 847.814 36.3944  -2
  -5  -4  11 847.814 36.3944   1
   5  -4 -10 98.1923 27.7117   1
  -5   4 -10 146.142 26.4977  -2
  -5  -4  10 146.142 26.4977   1
   5   4   9 1886.18 43.4514  -2
   5  -4  -9 1886.18 43.4514   1
   5  -4  -8 20.8265 21.9348   1
   5  -4   8 114.105 33.3966  -2
   5   4  -8 114.105 33.3966   1
   5  -4  -7 352.260 21.1984   1
   5  -4  -6 1317.06 32.6849   1
   5   4  -5 19.9553 7.06803   1
   5  -4  -4 246.427 9.30096   1
   5  -4  -3 598.879 12.1536   1
   5  -4  -2 184.971 7.23169   1
  -5   4   1 1211.53 13.8377   1
  -5   4   0 149.076 6.41101   1
  -5   4  -1 1652.61 13.7128   1
  -5   4  -2 406.663 8.05386   1
  -5   4  -3 3120.36 23.8130   1
  -5   4  -4 351.457 10.1953   1
  -5   4  -5 2334.84 21.7618   1
  -5   4  -6 203.735 11.3561   1
  -5   4  -7 334.899 13.1255   1
  -5   4  -8 281.315 14.1421   1
  -5  -4   8 277.947 35.7857  -2
  -5   4  -8 277.947 35.7857   1
  -5  -4  -9 13.3032 10.6874   1
  -5  -4   9 945.839 48.4575  -2
  -5   4  -9 945.839 48.4575   1
   5  -4  10 14.5835 13.4650   1
  -5  -4  10 121.092 26.0794  -2
  -5   4 -10 121.092 26.0794   1
  -5  -4  11 530.098 34.2348  -2
  -5   4 -11 530.098 34.2348   1
  -5   4 -12 23.9473 26.2401   1
  -5  -4  12 56.6872 29.2215  -2
  -5   4 -12 56.6872 29.2215   1
  -5   4 -13 66.4933 21.1070   1
  -5  -4  13 210.087 33.1875  -2
  -5   4 -13 210.087 33.1875   1
  -5   4 -14 89.4590 22.6997   1
  -5  -4  14 123.651 34.0104  -2
  -5   4 -14 123.651 34.0104   1
  -5  -5  15 34.0445 23.7593   1
  -5   5 -14 314.669 34.3082  -2
  -5  -5  14 314.669 34.3082   1
  -5   5 -13 282.335 31.8107  -2
  -5  -5  13 282.335 31.8107   1
  -5   5 -12 517.966 33.6639  -2
  -5  -5  12 517.966 33.6639   1
   5  -5 -11 62.4679 19.4028   1
  -5   5 -11 71.5922 37.0165  -2
  -5  -5  11 71.5922 37.0165   1
   5   5 -10 1013.81 46.3956   1
   5   5  10 914.559 49.5535  -2
   5  -5 -10 914.559 49.5535   1
   5  -5  -9 27.1478 16.1406   1
   5  -5  -8 82.4201 11.5520   1
   5  -5  -7 42.3614 15.0902   1
   5  -5  -6 227.811 18.4233   1
   5  -5  -5 508.618 11.8201   1
   5  -5  -4 252.526 9.39688   1
  -5   5   3 17.6225 5.48452   1
   5  -5  -2 620.655 10.5055   1
   5  -5  -1 975.879 12.7366   1
  -5   5   0 1399.15 13.2786   1
  -5   5  -1 556.549 9.38474   1
  -5   5  -2 131.804 6.93502   1
  -5   5  -3 115.528 8.42521   1
  -5   5  -4 7.47166 7.51242   1
  -5   5  -5 136.179 13.0201   1
  -5   5  -6 135.634 11.0277   1
  -5   5  -7-1.15253 8.90458   1
  -5   5  -8 31.9149 10.2166   1
  -5  -5  -9 14.6910 10.9054   1
  -5  -5   9 40.2531 32.2248  -2
  -5   5  -9 40.2531 32.2248   1
  -5   5 -10 28.3994 14.9205   1
  -5   5 -11 37.4703 19.8156   1
  -5   5 -12 244.844 21.2336   1
  -5  -5 -13 438.681 31.8640   1
  -5  -5  13 470.268 50.4576  -2
  -5   5 -13 470.268 50.4576   1
  -5  -5 -14 510.357 33.4656   1
  -5  -5  14 653.742 55.9063  -2
  -5   5 -14 653.742 55.9063   1
   5   5  15 59.6422 30.4327   1
   5   6 -14-5.48939 28.3890   1
  -5   6 -14 96.4339 43.5470  -2
  -5  -6  14 96.4339 43.5470   1
   5  -6 -13 370.449 26.5491   1
   5  -6 -12 168.455 22.0525   1
   5  -6 -11 46.9481 18.3957   1
   5  -6 -10 401.886 23.5536   1
   5  -6  -9 15.0866 15.6470   1
   5  -6  -8 18.4716 15.5556   1
   5  -6  -7 552.290 17.8843   1
   5   6  -6 221.957 17.4106   1
   5  -6  -5 1644.40 22.6466   1
  -5   6   4 243.482 8.76026   1
   5  -6   4 823.148 24.8169  -2
   5   6  -4 823.148 24.8169   1
  -5   6   3 582.428 11.9087   1
   5  -6   3 815.511 23.7097  -2
   5   6  -3 815.511 23.7097   1
   5  -6  -2 89.5947 6.60522   1
  -5   6   1 339.840 10.3057   1
   5  -6   1 1127.81 27.5594  -2
   5   6  -1 1127.81 27.5594   1
   5  -6   0 110.118 7.42836   1
   5   6   0 77.5904 26.1122  -2
   5  -6   0 77.5904 26.1122   1
  -5  -6  -1 1538.81 14.6361   1
  -5   6  -2 900.202 16.4918   1
  -5  -6   2 957.012 35.7504  -2
  -5   6  -2 957.012 35.7504   1
  -5   6  -3 487.367 13.9229   1
  -5  -6   3 749.403 31.9031  -2
  -5   6  -3 749.403 31.9031   1
  -5   6  -4 1084.35 16.7788   1
  -5   6  -5 34.7304 11.3562   1
  -5   6  -6 287.522 16.0111   1
  -5   6  -7 841.550 23.2522   1
  -5   6  -8 55.7738 14.0690   1
  -5   6  -9 1144.33 28.0744   1
  -5   6 -10 221.004 22.6340   1
  -5  -6  10 540.131 41.8688  -2
  -5   6 -10 540.131 41.8688   1
  -5   6 -11 55.1981 14.7057   1
  -5   6 -12 29.3809 15.1713   1
  -5   6 -13-13.3724 17.0751   1
  -5  -6 -14-12.4127 22.3994   1
  -5  -6  14-19.4021 39.8213  -2
  -5   6 -14-19.4021 39.8213   1
   5   6  15-5.25743 29.3239   1
   5   7 -14 175.578 34.0744   1
   5   7 -13 6.29117 26.7964   1
   5  -7 -12 173.498 21.7364   1
   5  -7 -11-7.65790 15.8593   1
   5  -7 -10 27.5697 17.0199   1
   5  -7  -9 126.577 17.6294   1
   5  -7  -8 373.018 20.8015   1
   5  -7  -7 373.200 20.0784   1
   5  -7  -6 191.926 13.8818   1
  -5   7   5 60.5622 6.72455   1
  -5   7   4 93.6062 8.45628   1
   5  -7   4 192.112 26.2164  -2
   5   7  -4 192.112 26.2164   1
  -5   7   3 253.010 13.8251   1
   5   7   3 538.937 17.9527  -2
   5  -7  -3 538.937 17.9527   1
  -5   7   2 300.985 21.4463   1
   5  -7   2 393.347 14.0226  -2
   5   7  -2 393.347 14.0226   1
  -5   7   1 74.9901 17.9258   1
   5  -7   1 33.0561 7.83091  -2
   5   7  -1 33.0561 7.83091   1
  -5   7   0 344.016 16.4545   1
   5  -7   0 499.639 21.3022  -2
   5   7   0 499.639 21.3022   1
  -5   7  -1 9.58814 19.0006   1
   5  -7  -1 25.6040 20.1385  -2
   5   7   1 25.6040 20.1385   1
  -5   7  -2 78.9743 13.5930   1
  -5   7  -3 576.682 17.2600   1
  -5  -7   3 613.412 29.4214  -2
  -5   7  -3 613.412 29.4214   1
  -5   7  -4 258.976 14.4291   1
  -5  -7   4 322.668 26.7593  -2
  -5   7  -4 322.668 26.7593   1
  -5   7  -5 2.41418 10.5288   1
  -5   7  -6 1109.67 24.4365   1
  -5   7  -7 162.366 15.0938   1
  -5   7  -8 830.226 24.0009   1
  -5   7  -9 60.1784 14.8900   1
  -5   7 -10 140.758 15.5584   1
  -5   7 -11 51.3361 16.6277   1
   5   7  12-2.23302 33.9230   1
  -5  -7  12 74.4028 37.2805  -2
  -5   7 -12 74.4028 37.2805   1
  -5   7 -13 67.5239 29.0441   1
   5   8 -10-5.99907 21.9296   1
   5   8  -9 425.073 31.3342   1
   5   8  -8 17.3633 20.5387   1
   5   8  -7 319.843 26.8561   1
   5   8  -6 53.4326 19.4623   1
   5   8  -5 620.765 23.1512   1
   5   8  -4 738.951 24.6257   1
  -5   8   3 1677.43 32.2395   1
   5  -8   3 2150.11 46.2973  -2
   5   8  -3 2150.11 46.2973   1
  -5   8   2 671.906 30.1043   1
   5  -8   2 872.104 34.0029  -2
   5   8  -2 872.104 34.0029   1
  -5   8   1 583.790 31.6718   1
  -5   8   0 22.6073 20.1768   1
  -5   8  -1 14.0101 22.0251   1
  -5   8  -2 291.905 32.0099   1
  -5   8  -3 21.7356 25.5877   1
  -5   8  -4 70.7809 29.2410   1
  -5  -8   4 416.701 28.2015  -2
  -5   8  -4 416.701 28.2015   1
  -5   8  -5 215.214 18.1860   1
  -5   8  -6 32.6120 15.5188   1
  -5   8  -7 83.1849 17.2142   1
  -5   8  -8 41.5741 15.8367   1
  -5   8  -9 102.620 17.7903   1
   5  -9  -4 10.6632 27.5698   1
   5  -9  -3 46.8699 29.8827   1
  -5   9   2 43.7529 17.7478   1
  -5   9   1 287.138 22.7778   1
  -5   9   0 5.79221 23.3402   1
  -5   9  -1 299.215 33.5281   1
  -5   9  -2 121.067 30.3566   1
  -5   9  -3 1.91884 27.5469   1
  -5   9  -4 93.0622 25.6701   1
  -5   9  -5 263.260 38.6323   1
  -5   9  -6 83.2858 34.5733   1
  -5   9  -7 542.650 48.5247   1
   5 -10  -3 1.68142 29.7160   1
   5 -10  -2 16.3296 31.3473   1
   5 -10  -1 163.344 36.4985   1
   5 -10   0 84.1169 37.4068   1
   5 -10   1 523.590 32.5068   1
  -5  10  -2 173.229 37.0897   1
  -5  10  -3 1024.98 58.3411   1
  -5  10  -4 36.4230 35.4566   1
  -5  10  -5 612.886 51.8137   1
  -6   0 -14 75.7286 57.5321  -2
  -6   0  14 75.7286 57.5321   1
  -6   0 -12 716.999 64.3229  -2
  -6   0  12 716.999 64.3229   1
   6   0  10 1241.87 69.9391  -2
   6   0 -10 1241.87 69.9391   1
   6   0  -8 2838.92 82.3126   1
   6   0  -6 6687.80 116.239   1
   6   0  -4 1455.76 27.5390   1
   6   0  -2 633.067 19.8173   1
   6   0   0 166.390 11.6229   1
  -6   0  -2 687.829 19.1317   1
   6   0   4 1321.45 37.7266   1
  -6   0  -6 2694.92 78.2440   1
  -6   0  -8 5161.80 112.978   1
  -6   0  10 1419.41 72.9434  -2
  -6   0 -10 1419.41 72.9434   1
  -6   0 -12 299.658 46.9247   1
  -6   0  14 222.246 64.0077  -2
  -6   0 -14 222.246 64.0077   1
  -6   1 -14 104.411 54.4586  -2
  -6  -1  14 104.411 54.4586   1
  -6   1 -13 227.921 54.8651  -2
  -6  -1  13 227.921 54.8651   1
  -6   1 -12 732.901 61.6853  -2
  -6  -1  12 732.901 61.6853   1
   6   1  11-56.6305 43.1653  -2
   6  -1 -11-56.6305 43.1653   1
   6  -1 -10 1048.09 58.4116   1
   6  -1  -9 5.27643 12.5881   1
   6  -1  -8 38.0981 8.28597   1
   6  -1  -7 21.1422 8.18803   1
   6  -1  -6 1145.02 21.9756   1
   6  -1  -5 626.835 17.5568   1
   6  -1  -4 734.416 19.3138   1
   6  -1  -3 992.500 22.1573   1
   6  -1  -2 908.958 21.8082   1
   6  -1  -1 42.0991 7.33023   1
   6   1   0 100.407 8.55294   1
   6   1   1 634.298 14.7163   1
   6   1   2 2465.43 26.8977   1
   6  -1   3 560.427 18.1811   1
  -6  -1  -4 3547.54 81.4782   1
  -6  -1  -5 1228.73 52.2386   1
  -6  -1  -6 22.0833 24.8795   1
  -6  -1  -7 488.888 41.0629   1
  -6  -1  -8 469.945 42.8128   1
  -6  -1  -9 41.0490 30.5683   1
  -6  -1 -10 111.236 20.5372   1
  -6   1 -11 22.2021 19.6332   1
  -6  -1 -12 145.146 24.5882   1
  -6   1 -13 187.060 26.0859   1
  -6   1 -14 99.0524 25.1898   1
  -6  -2  14 241.530 44.8573   1
  -6  -2 -14 464.709 59.0607  -2
  -6   2  14 464.709 59.0607   1
  -6   2 -13 355.194 38.4634  -2
  -6  -2  13 355.194 38.4634   1
  -6  -2  12 161.140 27.3126   1
  -6  -2 -12 440.518 52.0433  -2
  -6   2  12 440.518 52.0433   1
   6  -2 -11 3.30138 21.1269   1
   6   2 -10 195.415 36.9888   1
   6   2  10 206.417 45.0557  -2
   6  -2 -10 206.417 45.0557   1
   6   2  -9 1105.37 26.8313   1
   6  -2  -8 115.375 13.9845   1
   6  -2  -7 1013.56 15.3148   1
   6  -2  -6 29.5936 7.05772   1
   6  -2  -5 20.5135 7.37118   1
   6  -2  -4 846.298 17.2651   1
   6  -2  -3 23.1218 8.29940   1
   6  -2  -2 4961.80 40.5944   1
   6  -2  -1 627.468 14.0094   1
   6  -2   0 3472.40 29.3462   1
   6  -2   1 2530.22 25.9868   1
   6  -2   2 1325.45 19.7743   1
  -6   2  -3 5.96759 8.15614   1
  -6   2  -4 1133.88 25.6537   1
  -6   2  -5 1969.38 33.6379   1
  -6   2  -6 80.2231 13.8668   1
  -6   2  -7 828.577 25.1299   1
  -6   2  -8 73.4250 18.5807   1
  -6  -2   8 132.728 38.2432  -2
  -6   2  -8 132.728 38.2432   1
  -6   2  -9-4.13036 25.6027   1
  -6   2   9 622.803 51.3661  -2
  -6  -2  -9 622.803 51.3661   1
  -6  -2 -10 64.1865 32.7047   1
  -6  -2  10 218.153 43.9464  -2
  -6   2 -10 218.153 43.9464   1
  -6   2 -11 13.2799 19.9202   1
  -6  -2  11-17.6296 39.8722  -2
  -6   2 -11-17.6296 39.8722   1
  -6   2 -12 434.628 29.1362   1
  -6   2  12 560.803 59.5331  -2
  -6  -2 -12 560.803 59.5331   1
  -6   2 -13 49.9138 18.9613   1
  -6   2 -14 282.112 33.4583   1
  -6  -3  14 34.8639 25.4941   1
  -6  -3  13 663.090 30.0345   1
   6  -3 -12 37.1428 22.8228   1
   6  -3 -11 382.015 29.4774   1
   6  -3 -10 23.1633 20.0925   1
   6   3  -9 642.126 43.3755   1
   6   3   9 1359.09 59.9416  -2
   6  -3  -9 1359.09 59.9416   1
   6  -3  -8 16.8690 17.6617   1
   6  -3  -7 183.416 21.0805   1
   6  -3  -6 38.8915 16.4700   1
   6  -3  -5 1461.51 36.9916   1
   6  -3  -4-7.24656 14.0868   1
   6  -3  -3 2714.49 28.6798   1
   6  -3  -2 8.78490 7.91235   1
   6  -3  -1 4.40875 6.98587   1
   6  -3   0 21.1203 7.39669   1
   6  -3   1 589.832 12.4075   1
  -6   3  -2 27.3194 7.33642   1
  -6   3  -3 151.870 10.8232   1
  -6   3  -4 38.1516 11.7184   1
  -6   3  -5 169.675 14.8651   1
  -6   3  -6 0.37885 11.9736   1
  -6   3  -7 13.0076 12.8082   1
  -6   3  -8 15.4314 10.8464   1
  -6  -3   8 7.98599 34.5671  -2
  -6   3  -8 7.98599 34.5671   1
  -6   3  -9 1598.37 27.3789   1
  -6   3   9 1973.61 70.7896  -2
  -6  -3  -9 1973.61 70.7896   1
  -6  -3 -10 23.2165 12.4843   1
  -6  -3  10 105.496 39.6999  -2
  -6   3 -10 105.496 39.6999   1
  -6   3 -11 2699.91 59.9618   1
  -6   3 -12 37.3730 17.9642   1
  -6   3 -13 199.081 21.8642   1
   6  -4 -14 203.174 28.1764   1
   6  -4 -13 355.345 30.0674   1
   6  -4 -12 264.856 27.1604   1
   6  -4 -11 14.4020 20.1918   1
   6  -4 -10 280.755 25.3847   1
   6  -4  -9 810.321 32.2006   1
   6  -4  -8 278.071 23.3110   1
   6  -4  -7 392.293 24.0623   1
   6  -4  -6 154.133 18.7541   1
   6  -4  -5 28.1127 15.9513   1
   6  -4  -4 437.350 23.0175   1
   6  -4  -3 137.916 17.7399   1
   6  -4  -2 2115.27 40.4967   1
   6  -4  -1 895.036 28.8226   1
   6  -4   0 1627.18 21.4341   1
  -6   4  -1 2834.19 27.8475   1
  -6   4  -2 889.616 17.3957   1
  -6   4  -3 160.875 13.3646   1
  -6   4  -4 774.750 21.9331   1
  -6   4  -5 1002.73 25.0761   1
  -6   4  -6 182.923 16.0478   1
  -6   4  -7 496.714 21.0710   1
  -6   4  -8 3.62977 13.8577   1
  -6   4  -9 13.1710 15.0269   1
  -6   4 -10 189.599 19.0316   1
  -6   4 -11 13.8209 16.5647   1
  -6  -4 -12 350.807 29.9879   1
  -6   4 -13 33.5678 24.1609   1
   6  -5 -13 19.2339 21.8939   1
   6  -5 -12 171.655 23.8304   1
   6  -5 -11 10.0123 19.3028   1
   6  -5 -10 573.801 28.6206   1
   6  -5  -9 12.0140 18.1788   1
   6  -5  -8 22.0217 17.5926   1
   6  -5  -7 41.7116 16.8517   1
   6  -5  -6 304.846 21.3646   1
   6  -5  -5 677.523 26.7889   1
   6  -5  -4 99.9561 16.8008   1
   6  -5  -3 876.125 28.1437   1
   6  -5  -2 276.341 13.4402   1
  -6   5   1 80.1334 11.5378   1
  -6   5   0 154.196 10.1808   1
  -6   5  -1 529.629 14.0917   1
  -6   5  -2 600.139 15.0313   1
  -6   5  -3 286.120 15.2891   1
  -6   5  -4 787.895 21.8014   1
  -6   5  -5 922.980 24.3749   1
  -6   5  -6 67.0705 14.4012   1
  -6   5  -7 513.162 21.5697   1
  -6   5  -8 348.834 20.0330   1
  -6   5  -9 8.75367 14.7064   1
  -6   5 -10 72.3363 16.8462   1
  -6   5 -11 3.97471 16.0464   1
  -6   5 -12 87.4688 22.9465   1
  -6   5 -13 95.3023 24.5596   1
   6   5  14 10.7896 35.7990   1
   6  -6 -13 20.8873 20.9359   1
   6  -6 -12 196.432 24.5203   1
   6  -6 -11 60.7422 20.3971   1
   6  -6 -10 192.213 22.0867   1
   6  -6  -9 175.319 21.2454   1
   6  -6  -8 707.078 28.2898   1
   6  -6  -7 70.1124 17.6710   1
   6  -6  -6 2439.20 43.8467   1
   6  -6  -5 2.19415 15.1078   1
   6  -6  -4 785.161 26.8454   1
   6  -6  -3 22.0671 14.1282   1
  -6   6   2 44.4831 10.4418   1
  -6   6   1 25.9457 12.0835   1
   6   6   1 51.7405 28.7811  -2
   6  -6  -1 51.7405 28.7811   1
  -6   6   0 7.06118 10.6837   1
  -6   6  -1 45.1299 9.01914   1
  -6   6  -2 453.260 17.0483   1
  -6   6  -3 20.5976 11.2815   1
  -6   6  -4 419.300 17.8389   1
  -6  -6  -5 102.583 13.9922   1
  -6   6  -6 645.823 21.8954   1
  -6   6  -7 56.8030 14.6629   1
  -6   6  -8 1586.88 32.7517   1
  -6   6  -9 40.0284 15.7556   1
  -6   6 -10 322.920 21.0826   1
  -6   6 -11 34.2214 19.9103   1
  -6   6 -12 80.1528 22.0324   1
   6   6  13-34.9966 37.0678   1
   6   7 -12 129.698 31.6936   1
   6   7 -11 52.6755 28.2341   1
   6  -7 -10 140.361 20.7603   1
   6  -7  -9 18.2753 17.4740   1
   6  -7  -8 83.7370 18.3523   1
   6  -7  -7 13.4753 16.0682   1
   6  -7  -6 235.323 19.2663   1
   6  -7  -5 19.7029 15.2322   1
   6  -7  -4 57.5468 15.3315   1
  -6   7   3 64.7518 10.4653   1
  -6   7   2 188.842 12.9001   1
  -6   7   1 5.63794 17.0638   1
   6   7   1 20.8171 12.5020  -2
   6  -7  -1 20.8171 12.5020   1
  -6   7   0 62.1178 19.5679   1
   6   7   0 96.3577 20.6687  -2
   6  -7   0 96.3577 20.6687   1
  -6   7  -1 53.9874 22.0516   1
  -6   7  -2 494.130 17.8872   1
  -6   7  -3 39.9949 11.9935   1
  -6   7  -4 927.106 23.0630   1
  -6   7  -5 198.160 15.6012   1
  -6   7  -6 2.84790 12.8775   1
  -6   7  -7 78.2468 14.6645   1
  -6   7  -8 20.4192 14.3795   1
  -6   7  -9 10.0741 14.9003   1
  -6   7 -10 1.51269 24.5100   1
  -6   7 -11 61.1063 27.7236   1
  -6   7 -12 32.9968 28.0493   1
   6   8  -8 79.8501 25.6165   1
   6   8  -7 189.155 26.5276   1
   6   8  -6 29.1208 21.0777   1
   6   8  -5 9.65992 20.3141   1
   6   8  -4 238.318 25.4089   1
   6   8  -3 118.325 22.4023   1
  -6   8   2 1032.00 35.0488   1
   6  -8   2 1473.69 45.9152  -2
   6   8  -2 1473.69 45.9152   1
  -6   8   1 44.1701 19.6851   1
  -6   8   0 546.150 33.2419   1
  -6   8  -1 81.6755 24.6357   1
  -6   8  -2 169.620 29.3214   1
  -6   8  -3 13.1148 26.1233   1
  -6   8  -4 457.336 23.0989   1
  -6   8  -5 383.892 22.7496   1
  -6   8  -6 107.000 18.6227   1
  -6   8  -7 74.8612 18.4515   1
   6  -9  -3 143.181 33.3394   1
   6  -9  -2 13.8648 29.5454   1
  -6   9  -1-21.0677 23.8228   1
  -6   9  -2 23.5131 25.8401   1
  -6   9  -3 52.0559 30.3535   1
  -6   9  -4 12.0938 30.6180   1
  -6   9  -5 10.7896 32.9887   1
  -6   9  -6 8.97655 33.6405   1
   6 -10  -2 124.722 35.2221   1
  -6  10  -3 37.3163 34.0093   1
  -6  10  -4 168.352 39.3835   1
   7   0 -13 91.6054 19.8175   1
   7   0 -11 469.603 21.0215   1
   7   0  -9 231.632 18.1948   1
   7   0  -7 1217.52 23.8350   1
   7   0  -5 2363.09 36.9222   1
   7   0  -3 266.164 16.5133   1
   7   0  -1 73.6404 11.9187   1
   7   0   1 2537.28 51.3234   1
  -7   0  -3 1270.71 39.5708   1
  -7   0  -5 39.0983 29.3679   1
  -7   0  -7 151.605 36.2117   1
  -7   0  -9 253.196 18.5288   1
  -7   0 -11 17.8419 17.5596   1
   7   1  12 113.572 57.5864  -2
   7  -1 -13 113.572 57.5864   1
   7   1  11 168.565 53.3334  -2
   7  -1 -12 168.565 53.3334   1
   7   1  10 410.992 56.5623  -2
   7  -1 -11 410.992 56.5623   1
   7   1   9 124.623 49.3131  -2
   7  -1 -10 124.623 49.3131   1
   7   1   8 178.119 48.0574  -2
   7  -1  -9 178.119 48.0574   1
   7   1   7 69.8606 44.3527  -2
   7  -1  -8 69.8606 44.3527   1
   7  -1  -7 179.210 33.8030   1
   7  -1  -6 67.0304 10.8668   1
   7  -1  -5 8.52255 10.5515   1
   7  -1  -4 70.1453 11.2508   1
   7  -1  -3 82.9220 9.40407   1
   7  -1  -2 8.90331 10.7590   1
   7  -1  -1 165.259 12.4905   1
   7  -1   0 280.034 14.7942   1
   7  -1   1 201.832 21.5661   1
   7  -1   2 300.812 23.3142   1
  -7  -1  -3 116.838 20.0191   1
  -7  -1  -4 16.7784 24.7838   1
  -7  -1  -5 25.7494 25.8043   1
  -7  -1  -6 96.9058 29.9143   1
  -7  -1  -7 132.227 33.6059   1
  -7   1   9 412.316 53.5671  -2
  -7  -1  -8 412.316 53.5671   1
  -7   1  10 63.5948 48.6112  -2
  -7  -1  -9 63.5948 48.6112   1
  -7   1  11 390.230 56.0754  -2
  -7  -1 -10 390.230 56.0754   1
  -7   1  12 451.673 59.2486  -2
  -7  -1 -11 451.673 59.2486   1
  -7   1  13 328.476 60.0219  -2
  -7  -1 -12 328.476 60.0219   1
   7   2  11 73.8771 34.9144  -2
   7  -2 -12 73.8771 34.9144   1
   7   2  10 373.076 38.1331  -2
   7  -2 -11 373.076 38.1331   1
   7  -2 -10 95.6878 35.2090   1
   7  -2   9 150.072 48.4539  -2
   7   2 -10 150.072 48.4539   1
   7   2   8 646.927 40.1815  -2
   7  -2  -9 646.927 40.1815   1
   7  -2  -8 257.739 37.3267   1
   7  -2   7 773.762 56.0228  -2
   7   2  -8 773.762 56.0228   1
   7  -2  -7 163.619 23.5046   1
   7  -2  -6 87.5251 21.5499   1
   7  -2  -5 103.563 10.4810   1
   7  -2  -4 60.5050 10.1459   1
   7  -2  -3 487.892 16.0613   1
   7  -2  -2 99.7304 10.9653   1
   7  -2  -1 1268.97 20.2627   1
   7  -2   0 27.7712 8.94881   1
   7  -2   1 904.476 22.9213   1
   7  -2   2 16.8621 12.0819   1
  -7   2  -3 630.743 20.6049   1
  -7   2  -4 97.5606 19.6633   1
  -7   2  -5 1325.99 40.0327   1
  -7   2  -6 143.975 23.0399   1
  -7   2  -7 706.918 34.0115   1
  -7   2  -8 228.278 26.0832   1
  -7   2  -9 29.2133 27.5061   1
  -7  -2  10 65.2179 32.5247  -2
  -7   2  -9 65.2179 32.5247   1
  -7   2 -10 64.7170 25.1054   1
  -7  -2  12 144.300 35.6722  -2
  -7   2 -11 144.300 35.6722   1
  -7   2 -12-7.94081 34.1402   1
   7  -3 -12 289.440 41.1130   1
   7  -3  11 222.760 51.2946  -2
   7   3 -12 222.760 51.2946   1
   7  -3 -11 47.5709 32.3094   1
   7  -3  10 194.575 49.1744  -2
   7   3 -11 194.575 49.1744   1
   7   3 -10-6.38160 29.8878   1
   7   3   9 61.7421 43.2330  -2
   7  -3 -10 61.7421 43.2330   1
   7  -3  -9 64.0137 31.7769   1
   7  -3   8 160.369 45.2823  -2
   7   3  -9 160.369 45.2823   1
   7  -3  -8 170.498 33.0994   1
   7  -3   7 330.862 46.0702  -2
   7   3  -8 330.862 46.0702   1
   7  -3  -7 113.535 30.4993   1
   7  -3   6 137.535 40.2732  -2
   7   3  -7 137.535 40.2732   1
   7  -3  -6 62.0742 20.2322   1
   7  -3  -5 23.7337 17.7743   1
   7  -3  -4 570.253 28.2048   1
   7  -3  -3 59.6355 9.78822   1
   7  -3  -2 21.0921 9.62706   1
   7  -3  -1 267.814 11.6420   1
   7  -3   0 250.029 11.7264   1
   7  -3   1 175.869 14.3412   1
   7  -3   2 189.606 14.7261   1
   7  -3   3 18.3500 11.9564   1
  -7   3  -4 1015.10 26.1125   1
  -7   3  -5 83.3418 15.0633   1
  -7   3  -6 75.4542 15.4833   1
  -7   3  -7 76.5076 16.5310   1
  -7   3  -8 74.5832 16.9419   1
  -7   3  -9 52.2797 20.4400   1
  -7   3  10 5.96704 42.1334  -2
  -7  -3  -9 5.96704 42.1334   1
  -7   3 -10 278.440 26.0892   1
  -7   3  11 229.634 49.6194  -2
  -7  -3 -10 229.634 49.6194   1
  -7   3 -11 31.2475 18.0387   1
  -7   3 -12 83.0651 26.2437   1
   7   4  11 326.112 36.8383  -2
   7  -4 -12 326.112 36.8383   1
   7   4  10 52.8222 30.9599  -2
   7  -4 -11 52.8222 30.9599   1
   7   4   9 220.035 32.7938  -2
   7  -4 -10 220.035 32.7938   1
   7  -4  -9 130.300 23.3417   1
   7  -4  -8 143.635 23.0287   1
   7  -4  -7 457.176 27.7806   1
   7  -4  -6 44.0077 19.2683   1
   7  -4  -5 1247.68 37.4416   1
   7  -4  -4 12.7760 17.5447   1
   7  -4  -3 1642.36 40.1807   1
   7  -4  -2 134.670 20.2590   1
   7  -4  -1 1127.06 35.0419   1
   7  -4   0 12.7305 11.5825   1
  -7   4  -1 151.131 14.0814   1
   7  -4   2 555.419 16.2033   1
  -7   4  -3 14.8486 12.6680   1
  -7   4  -4 55.2363 14.1135   1
  -7   4  -5 167.786 16.0259   1
  -7   4  -6 20.1152 14.1787   1
  -7   4  -7 637.022 24.6760   1
  -7   4  -8 175.869 18.7414   1
  -7   4  -9 317.085 25.8532   1
  -7   4  10 389.535 50.2458  -2
  -7  -4  -9 389.535 50.2458   1
  -7   4 -10 14.7033 27.3962   1
  -7  -4  11 47.7797 31.3686  -2
  -7   4 -10 47.7797 31.3686   1
  -7   4 -11 353.642 41.4402   1
  -7   4  12 464.448 56.2323  -2
  -7  -4 -11 464.448 56.2323   1
   7  -5 -12 62.4854 24.1543   1
   7  -5 -11 108.355 23.5093   1
   7  -5 -10 8.76786 21.3892   1
   7  -5  -9 17.5933 19.6736   1
   7  -5  -8 155.578 22.3686   1
   7  -5  -7 327.444 25.1508   1
   7  -5  -6 46.6915 19.2039   1
   7  -5  -5 5.43146 16.9624   1
   7  -5  -4 102.249 18.7387   1
   7  -5  -3 225.773 21.1977   1
   7  -5  -2 182.910 20.3893   1
   7  -5  -1 51.7556 17.9852   1
   7  -5   0 10.3331 16.9858   1
  -7   5  -1 1.30792 9.56823   1
  -7   5  -2 10.6423 9.94329   1
  -7   5  -3 27.2145 13.1622   1
  -7   5  -4 14.5544 13.3605   1
  -7   5  -5 111.074 15.5619   1
  -7   5  -6 584.744 22.9547   1
  -7   5  -7 493.618 22.2963   1
  -7   5  -8 801.085 33.0937   1
  -7   5   9 843.803 54.7800  -2
  -7  -5  -8 843.803 54.7800   1
  -7   5  -9 39.8689 17.1286   1
  -7   5 -10 93.3785 23.2292   1
  -7  -5  11 71.5239 42.9786  -2
  -7   5 -10 71.5239 42.9786   1
  -7   5 -11 79.7644 23.0370   1
   7  -6 -11 335.889 27.8310   1
   7  -6 -10 4.33880 20.0624   1
   7  -6  -9 95.8452 21.3892   1
   7  -6  -8 23.5960 19.6124   1
   7  -6  -7 362.283 25.3458   1
   7  -6  -6 232.898 22.8163   1
   7  -6  -5 784.236 30.0372   1
   7   6  -4 615.603 38.6454   1
   7   6   3 1051.98 49.9324  -2
   7  -6  -4 1051.98 49.9324   1
   7  -6  -3 83.9433 18.2041   1
   7  -6  -2 350.503 33.2284   1
   7  -6   1 896.818 48.4161  -2
   7   6  -2 896.818 48.4161   1
  -7   6   1 54.1478 18.0427   1
   7   6   0 22.1956 23.4472  -2
   7  -6  -1 22.1956 23.4472   1
  -7   6   0 8.37327 18.3051   1
   7   6  -1 2.68086 23.6920  -2
   7  -6   0 2.68086 23.6920   1
  -7   6  -1 1234.41 32.4606   1
  -7   6  -2 211.337 19.0964   1
  -7   6   3 193.160 35.3109  -2
  -7  -6  -2 193.160 35.3109   1
  -7   6  -3 790.942 23.1309   1
  -7   6  -4 156.766 15.8197   1
  -7   6  -5 66.9001 15.0670   1
  -7   6  -6 10.5372 14.1801   1
  -7   6  -7 96.8106 16.7076   1
  -7   6  -8 59.5639 16.8862   1
  -7   6  -9 136.996 19.1560   1
  -7   6 -10 137.537 23.1335   1
  -7   6 -11 10.4029 20.8495   1
   7   7 -11 78.2875 32.0028   1
   7   7 -10 138.998 33.4425   1
   7   7  -9 25.5720 29.0815   1
   7  -7  -8 337.134 24.8878   1
   7  -7  -7 82.2960 19.1722   1
   7  -7  -6 231.168 21.5131   1
   7  -7  -5 2.70442 22.7773   1
   7  -7   4 21.9343 33.2922  -2
   7   7  -5 21.9343 33.2922   1
   7   7   3 74.8251 24.0209  -2
   7  -7  -4 74.8251 24.0209   1
   7   7   2 185.036 25.2151  -2
   7  -7  -3 185.036 25.2151   1
   7   7   1 291.127 27.0185  -2
   7  -7  -2 291.127 27.0185   1
  -7   7   1 124.430 14.2081   1
  -7   7   0 574.412 32.3487   1
  -7   7  -1 100.378 23.6551   1
  -7   7  -2 334.171 31.7131   1
  -7   7  -3 111.031 18.1552   1
  -7   7   4 134.846 33.1321  -2
  -7  -7  -3 134.846 33.1321   1
  -7   7  -4 26.2739 16.7832   1
  -7   7   5 17.3909 30.5818  -2
  -7  -7  -4 17.3909 30.5818   1
  -7   7  -5 38.9872 14.5054   1
  -7   7  -6 79.6830 15.6964   1
  -7   7  -7-12.3541 17.6333   1
  -7   7  -8 17.5343 24.6400   1
  -7   7  -9 79.9972 27.7755   1
  -7   7 -10 48.7815 28.2092   1
   7  -8   3 367.157 38.5024  -2
   7   8  -4 367.157 38.5024   1
   7  -8   2 137.404 34.9309  -2
   7   8  -3 137.404 34.9309   1
   7  -8   1 185.650 35.0814  -2
   7   8  -2 185.650 35.0814   1
  -7   8  -1 295.715 31.4285   1
  -7   8  -2 137.381 28.8041   1
  -7   8  -3 395.783 37.1964   1
  -7   8  -4 274.670 36.0090   1
  -7   8  -5 639.489 46.7448   1
  -7   8  -6 96.5630 34.1398   1
  -7   9  -3 29.2949 29.3097   1
  -7   9  -4 262.664 38.9532   1
   8   0 -10 47.7903 18.5570   1
   8   0  -8 300.531 20.3133   1
   8   0  -6-1.43030 16.6463   1
   8   0  -4 1191.22 25.4127   1
   8   0  -2 2367.96 32.2247   1
   8   0   0 2447.44 31.2440   1
   8   0   2 2842.01 59.7325   1
  -8   0  -4 157.019 16.4712   1
  -8   0  -6 669.217 22.3175   1
  -8   0  -8-35.3050 16.3701   1
  -8   0 -10 286.337 20.9370   1
   8   1   9 369.243 59.2564  -2
   8  -1 -10 369.243 59.2564   1
   8   1   8 277.791 54.6591  -2
   8  -1  -9 277.791 54.6591   1
   8   1   7 244.337 52.7551  -2
   8  -1  -8 244.337 52.7551   1
   8   1   6 234.944 50.5006  -2
   8  -1  -7 234.944 50.5006   1
   8   1   5 112.246 48.6374  -2
   8  -1  -6 112.246 48.6374   1
   8   1   4 343.358 52.6169  -2
   8  -1  -5 343.358 52.6169   1
   8   1   3 1673.32 70.6690  -2
   8  -1  -4 1673.32 70.6690   1
   8  -1  -3 51.4457 14.0624   1
   8   1   2 526.478 50.8657  -2
   8  -1  -3 526.478 50.8657   1
   8  -1  -2 683.011 48.7881   1
  -8  -1   1 236.767 35.1670   1
   8   1   0 357.964 49.4507  -2
   8  -1  -1 357.964 49.4507   1
   8   1  -1 432.079 34.4758  -2
   8  -1   0 432.079 34.4758   1
   8   1  -2 263.155 32.5170  -2
   8  -1   1 263.155 32.5170   1
   8   1  -3 795.813 40.5113  -2
   8  -1   2 795.813 40.5113   1
   8   1  -4 1062.86 43.7429  -2
   8  -1   3 1062.86 43.7429   1
  -8   1   5 436.547 48.0373  -2
  -8  -1  -4 436.547 48.0373   1
  -8   1   6 55.8249 42.0133  -2
  -8  -1  -5 55.8249 42.0133   1
  -8   1   7 322.970 51.1064  -2
  -8  -1  -6 322.970 51.1064   1
  -8   1   8 374.425 53.6864  -2
  -8  -1  -7 374.425 53.6864   1
  -8   1   9 125.804 51.6825  -2
  -8  -1  -8 125.804 51.6825   1
  -8   1  10 446.988 61.6610  -2
  -8  -1  -9 446.988 61.6610   1
   8   2   9 742.718 45.7820  -2
   8  -2 -10 742.718 45.7820   1
   8   2   8 253.715 37.3089  -2
   8  -2  -9 253.715 37.3089   1
   8   2   7 1937.41 57.1075  -2
   8  -2  -8 1937.41 57.1075   1
   8   2   6 908.107 44.3306  -2
   8  -2  -7 908.107 44.3306   1
   8   2   5 606.178 39.9521  -2
   8  -2  -6 606.178 39.9521   1
   8   2   4 826.929 41.2872  -2
   8  -2  -5 826.929 41.2872   1
   8   2   3 204.499 31.8282  -2
   8  -2  -4 204.499 31.8282   1
   8   2   2 179.818 31.4227  -2
   8  -2  -3 179.818 31.4227   1
   8   2  -2 336.360 39.2324   1
   8   2   1 394.477 48.7351  -2
   8  -2  -2 394.477 48.7351   1
   8   2   0 1747.65 50.1454  -2
   8  -2  -1 1747.65 50.1454   1
   8  -2   0 2.92459 15.8077   1
   8  -2  -1 788.625 55.5384  -2
   8   2   0 788.625 55.5384   1
   8  -2   1 347.555 38.5708   1
   8  -2  -2 440.069 27.4821  -2
   8   2   1 440.069 27.4821   1
   8  -2   2 7.98565 29.5813   1
   8  -2  -3 136.277 23.9116  -2
   8   2   2 136.277 23.9116   1
   8  -2   3 32.6481 31.4459   1
   8  -2  -4 135.974 24.3927  -2
   8   2   3 135.974 24.3927   1
  -8  -2   5 1106.81 42.3828  -2
  -8   2  -4 1106.81 42.3828   1
  -8  -2   6 423.273 34.7297  -2
  -8   2  -5 423.273 34.7297   1
  -8  -2   7 1404.59 48.2080  -2
  -8   2  -6 1404.59 48.2080   1
  -8  -2   8 1141.60 46.8378  -2
  -8   2  -7 1141.60 46.8378   1
  -8  -2   9 488.713 39.4697  -2
  -8   2  -8 488.713 39.4697   1
  -8  -2  10 605.191 43.4621  -2
  -8   2  -9 605.191 43.4621   1
   8   3   9 65.3383 33.5842  -2
   8  -3 -10 65.3383 33.5842   1
   8   3   8 64.8312 32.7318  -2
   8  -3  -9 64.8312 32.7318   1
   8   3   7 48.9624 31.2522  -2
   8  -3  -8 48.9624 31.2522   1
   8   3   6 319.838 35.2433  -2
   8  -3  -7 319.838 35.2433   1
   8   3   5 768.794 40.2964  -2
   8  -3  -6 768.794 40.2964   1
   8   3   4 998.826 42.1282  -2
   8  -3  -5 998.826 42.1282   1
   8   3   3 1114.35 42.1851  -2
   8  -3  -4 1114.35 42.1851   1
   8   3   2 326.735 32.9417  -2
   8  -3  -3 326.735 32.9417   1
   8   3   1 89.9071 28.8391  -2
   8  -3  -2 89.9071 28.8391   1
   8  -3  -1 9.39198 27.5117   1
   8  -3   0 5.67718 16.7039  -2
   8   3  -1 5.67718 16.7039   1
  -8   3   0 37.1666 19.5160   1
  -8   3   1 20.2611 26.1187  -2
  -8  -3   0 20.2611 26.1187   1
   8  -3   1 240.541 36.2925   1
  -8  -3   2 200.479 23.9784  -2
  -8   3  -1 200.479 23.9784   1
   8  -3   2 36.5136 31.0704   1
   8  -3  -3 151.412 23.4782  -2
   8   3   2 151.412 23.4782   1
   8  -3   3 2116.29 72.1655   1
  -8  -3   4 2164.13 51.1693  -2
  -8   3  -3 2164.13 51.1693   1
  -8  -3   5 552.318 34.8685  -2
  -8   3  -4 552.318 34.8685   1
  -8  -3   6 1410.67 45.5460  -2
  -8   3  -5 1410.67 45.5460   1
  -8  -3   7 234.251 31.4028  -2
  -8   3  -6 234.251 31.4028   1
  -8  -3   8 6.03407 29.9289  -2
  -8   3  -7 6.03407 29.9289   1
  -8  -3   9 90.3338 32.6692  -2
  -8   3  -8 90.3338 32.6692   1
  -8  -3  10 31.8996 18.0595  -2
  -8   3  -9 31.8996 18.0595   1
   8   4   9 420.428 38.9534  -2
   8  -4 -10 420.428 38.9534   1
   8   4   8 311.648 35.9209  -2
   8  -4  -9 311.648 35.9209   1
   8   4   7 1020.25 44.2950  -2
   8  -4  -8 1020.25 44.2950   1
   8   4   6 713.292 40.0239  -2
   8  -4  -7 713.292 40.0239   1
   8   4   5 529.392 36.8323  -2
   8  -4  -6 529.392 36.8323   1
   8   4   4 746.852 38.5107  -2
   8  -4  -5 746.852 38.5107   1
   8   4   3 314.610 32.5933  -2
   8  -4  -4 314.610 32.5933   1
   8   4   2 66.8202 17.1043  -2
   8  -4  -3 66.8202 17.1043   1
   8   4  -2 502.332 42.8939   1
   8   4   1 397.473 48.6422  -2
   8  -4  -2 397.473 48.6422   1
   8   4   0 1031.09 41.5508  -2
   8  -4  -1 1031.09 41.5508   1
   8  -4   0 60.6667 30.3979   1
  -8  -4   1 581.409 28.0202  -2
  -8   4   0 581.409 28.0202   1
   8  -4   1 72.7677 30.7779   1
  -8  -4   2 254.776 24.7752  -2
  -8   4  -1 254.776 24.7752   1
   8  -4   2 120.078 33.1557   1
  -8  -4   3 136.155 23.1674  -2
  -8   4  -2 136.155 23.1674   1
  -8  -4   4 175.088 28.4952  -2
  -8   4  -3 175.088 28.4952   1
  -8  -4   5 900.545 39.0299  -2
  -8   4  -4 900.545 39.0299   1
  -8  -4   6 346.070 32.1224  -2
  -8   4  -5 346.070 32.1224   1
  -8   4  -6 522.957 38.9128   1
  -8  -4   7 757.677 37.9265  -2
  -8   4  -6 757.677 37.9265   1
  -8   4  -7 334.085 36.3646   1
  -8  -4   8 795.161 39.8826  -2
  -8   4  -7 795.161 39.8826   1
  -8   4  -8 166.425 33.7035   1
  -8  -4   9 298.317 34.8733  -2
  -8   4  -8 298.317 34.8733   1
  -8   4  -9 360.563 39.3125   1
  -8  -4  10 546.482 39.6946  -2
  -8   4  -9 546.482 39.6946   1
   8   5   8 147.904 32.9783  -2
   8  -5  -9 147.904 32.9783   1
   8   5   7 178.639 32.1362  -2
   8  -5  -8 178.639 32.1362   1
   8   5   6 190.166 31.6774  -2
   8  -5  -7 190.166 31.6774   1
   8   5   5 12.4373 27.5582  -2
   8  -5  -6 12.4373 27.5582   1
   8   5   4 204.132 30.4958  -2
   8  -5  -5 204.132 30.4958   1
   8   5   3 550.805 34.9253  -2
   8  -5  -4 550.805 34.9253   1
   8   5   2 121.245 28.9618  -2
   8  -5  -3 121.245 28.9618   1
   8   5   1 239.469 31.0666  -2
   8  -5  -2 239.469 31.0666   1
   8   5   0 279.849 31.3695  -2
   8  -5  -1 279.849 31.3695   1
   8   5  -1 143.255 29.6691  -2
   8  -5   0 143.255 29.6691   1
  -8  -5   2 113.300 19.8298  -2
  -8   5  -1 113.300 19.8298   1
  -8  -5   3 306.442 29.6780  -2
  -8   5  -2 306.442 29.6780   1
  -8  -5   4 549.965 32.7312  -2
  -8   5  -3 549.965 32.7312   1
  -8   5  -4 114.793 26.0231   1
  -8  -5   5 203.938 28.6474  -2
  -8   5  -4 203.938 28.6474   1
  -8   5  -5 17.8112 26.8947   1
  -8  -5   6 51.2064 26.7471  -2
  -8   5  -5 51.2064 26.7471   1
  -8   5  -6 148.744 31.2112   1
  -8  -5   7 218.496 29.9624  -2
  -8   5  -6 218.496 29.9624   1
  -8   5  -7 205.849 33.6662   1
  -8  -5   8 206.049 31.0923  -2
  -8   5  -7 206.049 31.0923   1
  -8   5  -8 30.9411 30.9895   1
  -8  -5   9 87.6917 30.0776  -2
  -8   5  -8 87.6917 30.0776   1
  -8   5  -9 204.645 35.8677   1
   8   6   8 15.0996 30.2218  -2
   8  -6  -9 15.0996 30.2218   1
   8   6   7 58.6122 30.0779  -2
   8  -6  -8 58.6122 30.0779   1
   8   6   6 118.170 29.5044  -2
   8  -6  -7 118.170 29.5044   1
   8   6   5 95.6566 28.5858  -2
   8  -6  -6 95.6566 28.5858   1
   8   6   4 99.4397 28.3763  -2
   8  -6  -5 99.4397 28.3763   1
   8   6   3 436.329 32.8677  -2
   8  -6  -4 436.329 32.8677   1
   8   6   2 562.642 35.0035  -2
   8  -6  -3 562.642 35.0035   1
   8   6   1 625.896 35.9749  -2
   8  -6  -2 625.896 35.9749   1
   8   6   0 573.868 34.9892  -2
   8  -6  -1 573.868 34.9892   1
   8   6  -1 931.808 39.4963  -2
   8  -6   0 931.808 39.4963   1
  -8   6  -2 1062.22 44.8521   1
  -8  -6   3 1118.24 38.6294  -2
  -8   6  -2 1118.24 38.6294   1
  -8   6  -3 22.3165 24.1174   1
  -8  -6   4 263.463 28.7821  -2
  -8   6  -3 263.463 28.7821   1
  -8   6  -4 104.646 27.9126   1
  -8  -6   5 149.613 26.6606  -2
  -8   6  -4 149.613 26.6606   1
  -8   6  -5 32.7330 27.7129   1
  -8  -6   6 48.7731 26.4386  -2
  -8   6  -5 48.7731 26.4386   1
  -8   6  -6 99.2381 30.6207   1
  -8  -6   7 170.506 29.0801  -2
  -8   6  -6 170.506 29.0801   1
  -8   6  -7 19.5139 29.6461   1
  -8  -6   8 37.6878 27.6358  -2
  -8   6  -7 37.6878 27.6358   1
  -8  -6   9 9.38091 17.0725  -2
  -8   6  -8 9.38091 17.0725   1
   8  -7   7 130.420 42.9942  -2
   8   7  -8 130.420 42.9942   1
   8  -7   6 54.6805 40.5358  -2
   8   7  -7 54.6805 40.5358   1
   8  -7   5 117.206 41.5096  -2
   8   7  -6 117.206 41.5096   1
   8  -7   4 31.1818 39.6440  -2
   8   7  -5 31.1818 39.6440   1
   8  -7   3 392.730 45.3153  -2
   8   7  -4 392.730 45.3153   1
   8   7   2 66.9023 27.1003  -2
   8  -7  -3 66.9023 27.1003   1
   8   7   1 103.937 28.3145  -2
   8  -7  -2 103.937 28.3145   1
   8   7   0 63.6471 27.6868  -2
   8  -7  -1 63.6471 27.6868   1
  -8   7  -1 52.4419 23.7840   1
  -8   7  -2 91.7090 27.4271   1
  -8   7  -3 4.76195 25.6209   1
  -8  -7   4 109.268 35.5944  -2
  -8   7  -3 109.268 35.5944   1
  -8   7  -4 10.3181 26.2879   1
  -8  -7   5 30.1961 34.3116  -2
  -8   7  -4 30.1961 34.3116   1
  -8   7  -5 77.5388 30.8582   1
  -8  -7   6 92.0681 36.2984  -2
  -8   7  -5 92.0681 36.2984   1
  -8   7  -6 9.91175 30.8100   1
  -8  -7   7 19.6519 17.9777  -2
  -8   7  -6 19.6519 17.9777   1
  -8  -7   8 127.085 39.5257  -2
  -8   7  -7 127.085 39.5257   1
  -8   8  -4 223.965 36.6590   1
   9   0  -7 99.8799 19.4248   1
   9   0  -5 972.497 26.2446   1
   9   0  -3 290.291 20.7816   1
   9   0  -1-7.25705 18.1216   1
  -9   0  -1 707.704 16.6033   1
   9   0   3 592.503 16.2604   1
  -9   0  -5 136.765 18.0994   1
   9   1   6 179.451 56.0430  -2
   9  -1  -7 179.451 56.0430   1
   9   1   5 103.503 52.4561  -2
   9  -1  -6 103.503 52.4561   1
   9   1   4 106.766 49.9895  -2
   9  -1  -5 106.766 49.9895   1
   9   1   3 53.2452 47.6073  -2
   9  -1  -4 53.2452 47.6073   1
   9   1   2 238.990 54.4786  -2
   9  -1  -3 238.990 54.4786   1
   9   1   1 23.0560 18.4176  -2
   9  -1  -2 23.0560 18.4176   1
   9   1   0 72.0731 48.0331  -2
   9  -1  -1 72.0731 48.0331   1
  -9   1   1-10.8484 30.7361  -2
  -9  -1   0-10.8484 30.7361   1
  -9   1   2 157.767 34.6983  -2
  -9  -1  -1 157.767 34.6983   1
  -9   1   3 263.413 36.2455  -2
  -9  -1  -2 263.413 36.2455   1
   9   1  -4 63.8155 34.2958  -2
   9  -1   3 63.8155 34.2958   1
  -9   1   5 82.8478 47.5075  -2
  -9  -1  -4 82.8478 47.5075   1
  -9   1   6 148.952 48.4794  -2
  -9  -1  -5 148.952 48.4794   1
  -9   1   7 270.892 53.5630  -2
  -9  -1  -6 270.892 53.5630   1
   9   2   6 538.262 44.7847  -2
   9  -2  -7 538.262 44.7847   1
   9   2   5 140.921 35.8349  -2
   9  -2  -6 140.921 35.8349   1
   9   2   4 552.793 43.1980  -2
   9  -2  -5 552.793 43.1980   1
   9   2   3 31.2367 32.4136  -2
   9  -2  -4 31.2367 32.4136   1
   9   2   2 433.453 41.1119  -2
   9  -2  -3 433.453 41.1119   1
   9   2   1 202.426 37.5919  -2
   9  -2  -2 202.426 37.5919   1
   9   2   0 488.591 41.5573  -2
   9  -2  -1 488.591 41.5573   1
  -9  -2   1 317.428 25.7967  -2
  -9   2   0 317.428 25.7967   1
  -9  -2   2 235.086 25.3885  -2
  -9   2  -1 235.086 25.3885   1
  -9  -2   3 344.297 26.2329  -2
  -9   2  -2 344.297 26.2329   1
  -9  -2   4 78.0587 30.9749  -2
  -9   2  -3 78.0587 30.9749   1
  -9  -2   5 265.700 34.8896  -2
  -9   2  -4 265.700 34.8896   1
  -9  -2   6 210.114 35.6227  -2
  -9   2  -5 210.114 35.6227   1
  -9  -2   7 453.577 41.0523  -2
  -9   2  -6 453.577 41.0523   1
   9   3   6 25.6491 17.8932  -2
   9  -3  -7 25.6491 17.8932   1
   9   3   5 313.607 38.0793  -2
   9  -3  -6 313.607 38.0793   1
   9   3   4 169.686 34.5963  -2
   9  -3  -5 169.686 34.5963   1
   9   3   3 15.0323 32.0820  -2
   9  -3  -4 15.0323 32.0820   1
   9   3   2 60.2745 32.9680  -2
   9  -3  -3 60.2745 32.9680   1
   9   3   1 105.457 33.7225  -2
   9  -3  -2 105.457 33.7225   1
   9   3   0 75.8564 32.7939  -2
   9  -3  -1 75.8564 32.7939   1
   9   3  -1 103.066 33.7915  -2
   9  -3   0 103.066 33.7915   1
  -9  -3   2 71.9070 22.2031  -2
  -9   3  -1 71.9070 22.2031   1
  -9  -3   3 107.520 22.8695  -2
  -9   3  -2 107.520 22.8695   1
  -9  -3   4 55.2922 29.7188  -2
  -9   3  -3 55.2922 29.7188   1
  -9  -3   5 292.684 36.1673  -2
  -9   3  -4 292.684 36.1673   1
  -9  -3   6 216.362 33.9307  -2
  -9   3  -5 216.362 33.9307   1
  -9  -3   7 132.306 32.6548  -2
  -9   3  -6 132.306 32.6548   1
   9   4   5 361.060 38.4597  -2
   9  -4  -6 361.060 38.4597   1
   9   4   4 19.7504 32.2721  -2
   9  -4  -5 19.7504 32.2721   1
   9   4   3 385.823 38.0860  -2
   9  -4  -4 385.823 38.0860   1
   9   4   2 21.2540 31.8173  -2
   9  -4  -3 21.2540 31.8173   1
   9   4   1 368.830 37.3865  -2
   9  -4  -2 368.830 37.3865   1
   9   4   0 251.063 36.2024  -2
   9  -4  -1 251.063 36.2024   1
   9   4  -1 159.701 34.3385  -2
   9  -4   0 159.701 34.3385   1
  -9  -4   2 742.669 30.0155  -2
  -9   4  -1 742.669 30.0155   1
  -9  -4   3 71.7312 22.5117  -2
  -9   4  -2 71.7312 22.5117   1
  -9  -4   4 505.344 37.3550  -2
  -9   4  -3 505.344 37.3550   1
  -9  -4   5 95.9979 30.3382  -2
  -9   4  -4 95.9979 30.3382   1
  -9  -4   6 484.055 39.0375  -2
  -9   4  -5 484.055 39.0375   1
   9   5   5 124.309 46.2390  -2
   9  -5  -6 124.309 46.2390   1
   9   5   4 54.0646 31.3409  -2
   9  -5  -5 54.0646 31.3409   1
   9   5   3 1.83179 30.7148  -2
   9  -5  -4 1.83179 30.7148   1
   9   5   2 114.165 33.4170  -2
   9  -5  -3 114.165 33.4170   1
   9   5   1 174.075 34.6765  -2
   9  -5  -2 174.075 34.6765   1
   9   5   0 199.312 35.6744  -2
   9  -5  -1 199.312 35.6744   1
   9   5  -1 292.201 37.4944  -2
   9  -5   0 292.201 37.4944   1
   9   5  -2 264.108 37.1183  -2
   9  -5   1 264.108 37.1183   1
  -9  -5   3 222.139 32.2739  -2
  -9   5  -2 222.139 32.2739   1
  -9  -5   4 82.5468 29.4441  -2
  -9   5  -3 82.5468 29.4441   1
  -9  -5   5 23.3261 28.3137  -2
  -9   5  -4 23.3261 28.3137   1
   9   6   4 555.392 54.9445  -2
   9  -6  -5 555.392 54.9445   1
   9   6   3 208.369 34.6720  -2
   9  -6  -4 208.369 34.6720   1
   9   6   2 299.086 36.1029  -2
   9  -6  -3 299.086 36.1029   1
   9   6   1 114.893 31.9565  -2
   9  -6  -2 114.893 31.9565   1
   9   6   0 19.7471 30.5320  -2
   9  -6  -1 19.7471 30.5320   1
   9   6  -1 44.6531 17.9358  -2
   9  -6   0 44.6531 17.9358   1
  -9  -6   4 290.013 33.2618  -2
  -9   6  -3 290.013 33.2618   1
  -9   6   5 520.442 53.4624  -2
  -9  -6  -4 520.442 53.4624   1
   9  -7   2 78.8797 45.2963  -2
   9   7  -3 78.8797 45.2963   1
   9  -7   1 136.136 46.3520  -2
   9   7  -2 136.136 46.3520   1
   9  -7   0 52.6310 43.7886  -2
   9   7  -1 52.6310 43.7886   1
  -1   0   1 2725.17 14.6824   2
   1   0   1 3141.21 28.6675   2
  -1   1   1 122.812 5.03478   2
  -1   1   0 1.48310 1.82066   2
   1   1   1 118.569 6.72436   2
   1  -5   1 572.057 9.03163   2
   2   0  -2 1864.89 17.1762   2
  -2   0   0 3290.44 28.1350   2
   2   0   2 15.0184 8.55027   2
  -2   1   2 5697.51 28.6522   2
   2   1  -1 459.379 8.36841   2
  -2  -1   0 115.482 3.95426   2
   2   1   1 1091.32 10.6629   2
   2   1   2 8235.80 33.1939   2
   2   1   3 942.595 25.1321   2
   2   2  -9 669.895 9.95007   2
   2  -2  -2 4972.24 30.3624   2
   2   2  -1 3293.17 14.3128   2
   2   2   0 8023.29 21.3278   2
   2  -2   1 5312.11 20.2681   2
   2   2   2 3180.59 29.2260   2
  -2  -2  -4 2550.97 37.9329   2
  -2  -3   0 13.5222 3.81154   2
   2  -3   1 258.528 12.9597   2
  -2  -4  -5 884.844 31.7568   2
   2  -8  -4 382.083 6.56263   2
   2  -8   4 401.460 9.11609   2
  -3   0  19 61.4408 29.6605   2
  -3   0   3 981.741 15.7896   2
   3   0  -1 1041.73 14.8490   2
  -3   0  -1 3804.12 37.9064   2
   3   0   3 2704.31 47.8115   2
   3   0   7 845.265 21.3923   2
  -3   1   3 2.71782 4.75187   2
  -3  -1   2 498.558 8.18813   2
  -3  -1   1 775.428 10.7596   2
   3   1   0 605.940 9.05518   2
   3   1   1 18.0676 3.75223   2
   3   1   2 121.206 5.22475   2
   3   1   3 331.430 7.23456   2
   3   1   4 240.188 18.9115   2
   3   1   5 257.999 20.9359   2
   3  -1   6 537.047 19.2446   2
   3  -1   7 91.1784 6.35166   2
  -3  -2  18 30.2042 26.9602   2
   3   2 -11 318.650 9.62967   2
   3  -2  -9 1772.07 39.4616   2
   3  -2  -7 17.0855 11.7247   2
   3  -2  -6 238.392 16.7329   2
  -3  -2   3 3866.16 28.3277   2
  -3  -2   2 203.848 4.75758   2
   3   2  -1 1143.40 8.78185   2
  -3  -2   0 65.4211 3.28543   2
  -3  -2  -1 554.396 5.79707   2
   3  -2   2 3.51649 4.15705   2
   3   2   3 4562.29 18.6581   2
   3   2   4 611.650 16.1732   2
   3  -2   5 2838.30 43.9530   2
   3  -2   6-11.5068 10.1593   2
   3  -2   7 234.799 18.8232   2
   3   3 -11 11.8639 7.95213   2
   3   3 -10 595.894 15.1865   2
   3  -3  -9 136.480 16.7556   2
   3  -3  -8 486.478 23.8510   2
   3  -3  -7 237.022 17.8466   2
   3  -3  -6 23.1510 12.5679   2
  -3  -3   3 104.081 14.5369   2
   3   3  -2 0.95608 3.85631   2
  -3  -3   1 446.370 6.55606   2
   3   3   0 205.323 5.43615   2
  -3  -3  -1 264.770 5.83277   2
  -3  -3  -2 193.027 5.13939   2
  -3  -3  -3 21.5457 3.38803   2
   3  -3   4 1332.63 33.7093   2
   3  -3   5 75.5954 14.0952   2
   3  -3   6 2.76775 13.0619   2
   3  -3   7 87.8976 6.62662   2
   3  -4 -16-29.2945 22.0814   2
   3   4 -10 111.865 13.6970   2
   3  -4  -7 236.795 19.0877   2
  -3   4   2 276.470 10.2147   2
   3   4  -1 1620.83 15.1642   2
   3  -4   0 528.586 7.30693   2
  -3  -4  -1 55.8474 4.40625   2
  -3  -4  -2 570.777 9.98162   2
  -3  -4  -3 604.301 10.1387   2
  -3  -4  -4 53.9998 5.03169   2
   3  -4   5 275.466 22.7085   2
   3   4   6 134.171 10.9727   2
   3   4   7 231.087 13.0690   2
  -3  -5   9 115.428 15.9994   2
  -3  -5   2 3.42953 13.3880   2
  -3  -5   0 61.1694 17.1457   2
  -3  -5  -1 194.380 11.7119   2
  -3  -5  -3 73.7962 8.45360   2
  -3  -5  -4 234.462 10.7490   2
  -3  -5  -5 465.448 9.38859   2
   3   5   6 1419.98 27.5010   2
   3   5   7 533.915 20.8261   2
  -3  -6   9 385.103 33.0090   2
  -3  -6   4 1010.73 35.1226   2
  -3  -6   3 193.739 21.7620   2
  -3  -6   2 494.151 28.1810   2
  -3  -6   0 2.41880 18.8442   2
  -3  -6  -1 1501.65 47.6911   2
  -3  -6  -2 191.111 25.1692   2
  -3  -6  -3 1189.98 45.5112   2
  -3  -6  -4 217.138 14.4448   2
  -3  -6  -5 82.6987 8.71281   2
  -3  -6  -6 17.6652 5.54582   2
  -3  -7  16 0.98142 22.2655   2
  -3  -7   5 72.6508 20.9808   2
  -3  -7   3 3.80350 20.9315   2
  -3  -7   2 493.655 33.3428   2
  -3  -7   1 405.350 33.0648   2
  -3  -7   0 890.817 43.5930   2
  -3  -7  -1 15.5285 25.0708   2
  -3  -7  -2 81.1121 25.2196   2
  -3  -7  -3 219.425 31.0560   2
  -3  -7  -4 15.4538 24.3261   2
   3   7   5 51.9653 19.9601   2
  -3  -7  -6 45.7222 10.3221   2
  -3  -7  -7 6.59963 4.06642   2
  -3  -8   5 25.2626 23.7541   2
  -3  -8   4 47.3357 25.5894   2
  -3  -8   2 1.61705 24.4457   2
  -3  -8   1 83.1377 27.3319   2
  -3  -8   0 17.8797 28.2439   2
  -3  -8  -1 159.434 34.0422   2
  -3  -8  -2 310.578 37.6027   2
   3  -8   3 1731.14 64.2549   2
   3  -8   4 652.705 20.6274   2
   3  -8   5 1027.52 18.0473   2
   3  -8   7 57.5298 17.8341   2
  -3  -9   6 17.4196 25.5931   2
  -3  -9   5 104.104 30.6955   2
  -3  -9   4 11.7759 27.9042   2
   3  -9   0 198.437 38.6529   2
  -3  -9  -1 272.789 38.3811   2
   3   9   4 254.843 23.9641   2
   3  -9   5 27.8504 30.7942   2
   3  -9   7 84.1170 30.2879   2
   3  -9   8 85.7172 28.5864   2
  -3 -10   6 86.4158 30.5537   2
  -3 -10   4 6.84305 28.2076   2
  -3 -10   2-3.64124 28.5599   2
  -3 -10   1 282.420 39.4719   2
  -3 -10   0 152.575 34.6892   2
   3 -10   2 163.522 35.5513   2
   3 -10   3 50.2740 33.7037   2
   3 -10   4 3.71400 30.4509   2
   3 -10   5 19.5089 30.3941   2
   3 -10   6 38.3574 28.7201   2
   3 -10   7 35.8049 28.0766   2
  -3 -11   5-10.0610 29.6728   2
  -3 -11   3 5.40774 30.4576   2
   3 -11   6 235.537 34.4297   2
   4   0 -14 494.321 32.3427   2
  -4   0   8 381.545 34.5781   2
   4   0  -6 527.523 16.5252   2
  -4   0   4 626.497 15.4245   2
   4   0  -2 2547.71 26.8644   2
   4   0   0 15926.3 62.1433   2
   4   0   2 6680.30 78.5144   2
   4   0   4 77.6266 16.9803   2
   4   0   6 177.395 22.8346   2
   4   0   8 72.3479 11.7409   2
   4   0  10 14.2383 11.9154   2
   4   0  12 204.762 17.9849   2
   4  -1 -15 23.5780 18.4629   2
   4   1 -14 59.7407 12.5671   2
  -4  -1  11 490.676 30.1365   2
  -4  -1   9 354.358 24.7913   2
  -4  -1   8 344.344 18.6881   2
  -4  -1   7 65.1710 9.98787   2
   4   1  -6 495.561 21.4935   2
   4   1  -5 168.546 14.3924   2
  -4   1   4 3735.35 33.8528   2
  -4  -1   3 293.304 8.08584   2
   4   1  -2 439.521 7.99072   2
  -4   1   1 187.447 7.40110   2
   4   1   0 456.232 9.58466   2
   4   1   1 5.60753 4.78749   2
   4   1   2 320.815 8.77109   2
   4   1   3 474.864 10.1927   2
   4   1   4 1047.29 14.0849   2
   4   1   5 3.04650 14.7302   2
   4   1   6 1163.72 23.4262   2
   4   1   7 704.330 15.3166   2
   4  -1   8 143.598 7.47001   2
   4   1   9 561.731 23.2076   2
   4  -1  10 1264.81 21.8109   2
   4  -1  11 392.899 14.4787   2
   4  -1  12 188.513 12.2864   2
   4  -2 -15 68.7437 25.5092   2
   4  -2 -14 1.34365 23.7264   2
   4   2 -13 22.9383 7.69727   2
   4   2 -12 126.094 10.4386   2
   4   2 -11 9.73860 9.33759   2
   4   2 -10 913.836 21.3418   2
  -4  -2   9 26.6948 16.5340   2
  -4  -2   8 1562.86 33.2518   2
   4  -2  -7 1085.58 22.7513   2
   4   2  -6 1941.99 39.2097   2
  -4  -2   5 643.313 13.7136   2
  -4  -2   4 1004.57 13.2238   2
  -4  -2   3 1125.90 11.8902   2
  -4  -2   2 460.421 7.94801   2
  -4  -2   1 1953.46 14.0379   2
  -4  -2   0 38.0928 4.11745   2
   4   2   1 222.361 6.41963   2
   4   2   2 74.0039 5.44796   2
   4   2   3 300.848 6.78244   2
   4   2   4 2004.15 12.9567   2
   4   2   5 13.8027 3.43566   2
   4  -2   6 2860.87 23.8930   2
   4   2   7 1416.98 21.7882   2
   4  -2   8 512.163 10.3889   2
   4   2   9 566.003 25.3497   2
   4   2  10 371.907 22.4956   2
   4   2  11 180.198 19.3172   2
   4  -3 -15 214.840 31.0934   2
   4  -3 -14-5.98171 25.4607   2
   4  -3 -13-11.1447 25.8756   2
  -4  -3  12 9.92438 7.69829   2
  -4  -3  11 508.106 14.6532   2
  -4  -3  10 10.6321 8.45572   2
   4   3  -9 13.4805 10.0989   2
   4   3  -8 8.56571 9.89655   2
   4  -3  -6 23.9297 9.85300   2
  -4  -3   5 350.791 13.7585   2
  -4  -3   4 110.397 7.94533   2
  -4  -3   3 1069.69 13.0482   2
  -4  -3   2 12.4829 4.59285   2
  -4  -3   1 1904.58 14.3055   2
  -4  -3   0 41.5928 4.97522   2
  -4  -3  -1 1404.07 13.1280   2
  -4  -3  -2 7.20723 4.86445   2
   4  -3   3 5644.59 31.2695   2
   4  -3   4 40.2065 5.90324   2
   4  -3   5 702.847 11.2096   2
   4  -3   6 107.028 10.1380   2
   4  -3   7 12.8599 9.38721   2
   4  -3   8-0.20179 4.78248   2
   4  -4 -15 53.0646 26.4192   2
   4  -4 -14-35.1293 25.5957   2
  -4  -4  13-8.06400 18.0584   2
   4  -4 -12 44.6791 29.1712   2
  -4  -4  11 10.8041 9.44781   2
   4   4 -10 240.371 14.8376   2
  -4  -4   7 1407.03 43.0444   2
  -4  -4   6 1402.46 30.4976   2
  -4  -4   5 730.972 16.4667   2
  -4  -4   4 861.505 13.7628   2
  -4  -4   3 590.011 10.5513   2
  -4  -4   2 509.920 8.62263   2
  -4  -4   1 875.993 10.3551   2
   4   4   0 347.340 7.28877   2
  -4  -4  -1 53.6733 6.09869   2
  -4  -4  -2 274.199 8.00399   2
  -4  -4  -3 62.9326 4.92821   2
   4  -4   4 1264.58 13.0877   2
   4  -4   5 81.9752 13.1272   2
   4  -4   6 1570.35 25.9201   2
   4   4   7 1292.30 23.3632   2
   4   4   8 274.198 12.2853   2
   4  -5 -16 41.2762 43.2556   2
   4  -5 -15 13.8392 26.4300   2
   4  -5 -14 20.2856 28.5246   2
  -4  -5  13 353.333 26.4622   2
  -4  -5  12 2.84841 19.3592   2
   4  -5 -11 365.957 42.1164   2
  -4  -5   9 77.2361 22.7268   2
  -4  -5   8 137.314 12.9631   2
  -4  -5   7 22.0215 10.5076   2
  -4  -5   6 73.4098 12.1977   2
  -4  -5   5 84.9083 11.9154   2
  -4  -5   4 1147.33 20.3486   2
  -4  -5   3 138.829 7.80539   2
  -4  -5   2 113.570 6.88958   2
  -4  -5   1 191.913 7.49193   2
  -4  -5   0 208.440 8.74322   2
   4   5   1-0.20029 5.64216   2
  -4  -5  -2 40.3291 7.47610   2
  -4  -5  -3 471.305 10.3888   2
   4   5   4 269.655 7.18393   2
   4  -5   5 17.8592 12.0622   2
   4   5   6 609.241 19.0866   2
   4   5   7 309.809 19.7180   2
   4   5   8 33.6364 11.2379   2
   4  -6 -15-3.19071 26.1371   2
   4  -6 -14 301.120 38.3149   2
   4  -6 -13 28.1533 30.6602   2
   4  -6 -12 544.478 47.0344   2
   4  -6 -11 2.12062 33.6108   2
  -4  -6  10-0.77321 19.1470   2
  -4  -6   9 0.60976 12.0315   2
  -4  -6   8 39.4624 11.7318   2
  -4  -6   7 4.18321 8.87500   2
  -4  -6   6 442.872 13.6271   2
  -4  -6   5 10.8542 11.5620   2
  -4  -6   4 169.748 9.85459   2
  -4  -6   3 237.386 23.2253   2
  -4  -6   2 395.734 26.0475   2
  -4  -6   1 283.003 14.1713   2
  -4  -6   0 4129.64 40.0878   2
  -4  -6  -1 29.8774 9.54314   2
  -4  -6  -2 1903.47 36.2514   2
  -4  -6  -3 92.8552 11.8832   2
  -4  -6  -4 5.52018 7.12747   2
   4   6   5 55.3315 5.59043   2
   4   6   6 16.8154 9.91071   2
   4   6   7 15.0440 8.99289   2
   4   6   8 152.620 25.0670   2
   4  -6   9 8.71864 23.0689   2
   4  -7 -15 11.7807 29.9100   2
   4  -7 -14 97.5101 34.5510   2
   4  -7 -13 45.4502 33.1525   2
  -4  -7  12 24.9555 17.2998   2
  -4  -7  11 51.2089 17.7722   2
  -4  -7  10 107.941 14.9283   2
  -4  -7   9 109.156 14.1534   2
  -4  -7   8 161.496 17.2839   2
  -4  -7   7 149.092 17.9349   2
  -4  -7   6 50.1786 15.2812   2
  -4  -7   5-0.03205 10.0843   2
  -4  -7   4 606.324 21.6048   2
  -4  -7   3 3.85421 19.5484   2
  -4  -7   2 27.7662 18.6439   2
  -4  -7   1 6.71687 18.5109   2
  -4  -7   0 83.2089 18.6625   2
  -4  -7  -1 25.7819 13.3677   2
  -4  -7  -2 1.55459 11.9854   2
  -4  -7  -3 3.93104 9.63448   2
  -4  -7  -4 58.4714 8.56812   2
  -4  -7  -5 28.6170 6.84404   2
   4  -7   6 181.810 11.1256   2
   4   7   7 272.247 12.3952   2
   4   7   8 19.4069 20.3182   2
   4   7   9 129.349 17.9580   2
   4   7  10 398.572 23.0409   2
   4   7  11 74.4194 19.5484   2
  -4  -8  11 15.6847 19.6617   2
  -4  -8  10 288.956 20.1634   2
  -4  -8   9 46.6439 15.9107   2
  -4  -8   8 315.614 19.4872   2
  -4  -8   7 5.47646 22.0099   2
  -4  -8   6 253.393 16.6140   2
  -4  -8   5 43.6968 13.6526   2
  -4  -8   4 168.410 29.0823   2
  -4  -8   3 150.990 26.8038   2
  -4  -8   2 166.914 26.6146   2
  -4  -8   1 253.270 27.6193   2
  -4  -8   0 53.2076 17.6634   2
  -4  -8  -1 12.3116 13.0714   2
  -4  -8  -2 11.8856 12.4611   2
  -4  -8  -3 87.2551 13.1223   2
  -4  -8  -4 427.221 16.8036   2
  -4  -8  -5 74.1859 9.06614   2
   4   8   6 523.482 20.8352   2
   4  -8   7 85.5976 18.0875   2
  -4  -8  -8 100.982 19.3908   2
   4  -8   9 30.0418 17.8127   2
   4  -8  10 155.562 26.8734   2
   4  -8  11 116.493 27.1330   2
  -4  -9   8 33.8645 31.6089   2
  -4  -9   7 120.399 26.0524   2
  -4  -9   6 13.8575 28.5638   2
  -4  -9   5 15.2399 28.7108   2
  -4  -9   4 94.5300 24.6460   2
  -4  -9   3 24.6712 18.5851   2
  -4  -9   2-14.8889 16.5788   2
  -4  -9   1 209.309 17.6979   2
  -4  -9   0 48.2208 15.4154   2
  -4  -9  -1 69.5915 15.3244   2
  -4  -9  -2 7.25889 13.5143   2
  -4  -9  -3 361.907 17.6836   2
   4   9   4 20.3832 17.8865   2
   4   9   5 19.9860 17.5443   2
   4  -9   6 89.6139 36.8594   2
   4  -9   7-17.6020 32.4769   2
   4  -9   8 1.85696 32.2426   2
  -4 -10   6 209.273 37.2233   2
  -4 -10   5 105.983 33.9104   2
  -4 -10   4 127.867 33.4661   2
  -4 -10   3 18.4583 22.1620   2
  -4 -10   2 98.2424 20.0500   2
  -4 -10   1-3.97621 15.5227   2
  -4 -10   0 170.778 18.2360   2
  -4 -10  -1 43.9262 15.9139   2
   4  10   2 51.5551 20.2445   2
   4  10   3 13.6126 22.3542   2
   4  10   4 131.171 24.5697   2
   4 -10   5-14.8602 35.3085   2
   4 -10   6 105.718 37.8501   2
   4 -10   7 74.8370 35.7373   2
  -4 -11   3-12.3498 26.7283   2
  -4 -11   2 11.7802 27.0481   2
  -4 -11   1 1.56680 25.4700   2
   4  11   2 10.4832 29.1521   2
  -5   0  11 129.267 24.6415   2
  -5   0   5 1425.37 24.7321   2
   5   0  -3 427.488 12.0436   2
   5   0  -1 516.511 14.6464   2
   5   0   1 2519.26 25.3091   2
   5   0   3 1136.66 23.9169   2
   5   0   5 134.849 13.8165   2
   5   0   9 958.204 20.1001   2
  -5  -1  16 99.3265 28.8048   2
  -5  -1  15 43.0409 26.7709   2
  -5  -1  14 39.6714 26.7825   2
  -5  -1  13 50.8658 24.3320   2
  -5  -1  12 244.517 28.3494   2
  -5  -1  11 2.62073 19.7255   2
  -5  -1  10 233.387 24.6546   2
  -5  -1   9 141.046 21.4676   2
   5   1  -6 17.0617 11.2713   2
  -5   1   5 245.208 9.63342   2
   5  -1  -4 188.132 7.75640   2
   5  -1  -3 329.635 9.49358   2
  -5   1   2 7.53324 5.66290   2
   5   1  -1 165.873 7.36308   2
   5   1   0 79.7667 6.98289   2
   5   1   1 25.2072 6.33777   2
   5   1   2 6.51346 6.06988   2
   5   1   3 461.879 11.4964   2
   5   1   4 95.9273 7.51340   2
   5   1   5 5.37026 6.06797   2
   5   1   6 645.933 15.4419   2
   5   1   7 144.748 16.1991   2
   5  -1   8 359.556 14.9156   2
   5  -1   9 5.82360 8.43113   2
   5  -1  11 25.7678 14.1303   2
  -5  -2  15 99.3651 28.8592   2
  -5  -2  14 9.37725 25.4032   2
  -5  -2  13-2.98338 22.4458   2
  -5  -2  12 22.7464 22.2282   2
  -5  -2  11 93.1919 24.2134   2
  -5  -2  10 19.1910 20.0101   2
  -5  -2   7 544.401 26.6229   2
  -5  -2   6 202.790 14.3085   2
  -5  -2   5 681.370 12.9399   2
   5  -2  -4 85.1720 5.89335   2
  -5  -2   3 2348.87 15.7072   2
  -5  -2   2 593.799 9.12454   2
   5   2  -1 1288.06 13.0885   2
  -5  -2   0 4.28262 4.86888   2
   5   2   1 186.239 6.29435   2
   5   2   2 318.195 8.31349   2
   5   2   3 391.782 7.96568   2
   5   2   4 31.7764 4.71160   2
   5   2   5 663.023 9.22359   2
   5   2   6 126.871 6.15502   2
   5  -2   7 198.438 18.6202   2
   5  -2   8 7.09349 15.1189   2
   5  -2   9 77.7833 7.56639   2
  -5  -3  15 14.8516 20.4440   2
  -5  -3  14 65.6108 27.8391   2
  -5  -3  13 45.3433 25.3214   2
  -5  -3  12 32.5735 23.5689   2
  -5  -3  11 12.6225 22.1971   2
   5   3 -10 11.2069 12.0556   2
   5   3  -9 79.2961 13.0439   2
  -5  -3   8 327.614 15.0298   2
  -5  -3   7 121.325 10.8463   2
  -5  -3   6 156.796 10.2412   2
  -5  -3   5 10.4662 6.68381   2
  -5  -3   4 57.5121 6.97229   2
  -5  -3   3 49.3629 5.44138   2
  -5  -3   2 3.78289 4.93986   2
  -5  -3   1 195.201 5.88707   2
  -5  -3   0 121.779 5.18959   2
   5   3   1 170.928 7.55525   2
   5  -3   2 189.156 7.92469   2
   5   3   3 8.06268 6.96740   2
   5  -3   4 411.218 11.2815   2
   5   3   5 130.217 9.23368   2
   5  -3   6 36.8627 11.4506   2
   5  -3   7 255.975 18.1754   2
   5  -3   8 89.6963 16.6970   2
   5  -3   9 66.8874 20.1964   2
   5  -4 -15 33.4851 32.0228   2
  -5  -4  14-15.2437 20.3473   2
  -5  -4  13 80.5561 28.3356   2
   5   4 -10 36.6903 13.6059   2
  -5  -4   9 903.564 20.1562   2
  -5  -4   8 19.1500 9.64387   2
  -5  -4   7 172.978 11.0887   2
  -5  -4   6 637.035 15.5326   2
  -5  -4   5 18.2303 7.11627   2
  -5  -4   4 133.540 8.19185   2
  -5  -4   3 296.578 7.96333   2
  -5  -4   2 98.1765 5.93901   2
  -5  -4   1 592.544 9.75197   2
  -5  -4   0 70.3183 5.98716   2
  -5  -4  -1 854.502 11.9701   2
   5   4   2 217.433 7.66290   2
   5   4   3 1613.88 18.3270   2
   5   4   4 179.739 9.20183   2
   5  -4   5 1217.52 17.1846   2
   5   4   6 106.165 17.5292   2
   5   4   7 153.558 19.0676   2
   5   4   8 137.600 28.0994   2
   5  -5 -15 39.1978 20.7976   2
  -5   5  14 48.7946 25.7208   2
  -5   5  13 23.3848 23.8892   2
  -5  -5  12 156.587 24.6806   2
  -5  -5  11 42.2978 16.5622   2
  -5  -5  10 406.669 14.9319   2
  -5   5   9 16.1646 10.7706   2
  -5  -5   8 52.9686 10.2846   2
  -5  -5   7 29.3253 9.66030   2
  -5  -5   6 129.507 10.8179   2
  -5  -5   5 242.346 11.1638   2
  -5  -5   4 113.728 9.22112   2
  -5  -5   3 15.2225 7.66052   2
  -5  -5   2 327.495 8.31265   2
  -5  -5   1 488.249 9.17725   2
  -5  -5   0 692.701 11.4147   2
   5   5   1 274.501 8.50370   2
   5   5   2 72.2039 6.47982   2
  -5  -5  -3 57.6996 6.16354   2
   5   5   4 12.8267 7.46825   2
   5   5   5 66.8933 15.6217   2
   5   5   6 72.7391 16.7441   2
   5   5   7 5.61707 15.9551   2
   5   5   8-1.37951 16.7436   2
   5   5   9 12.9730 18.2402   2
   5  -5  10 12.6576 28.4392   2
   5   5  11-1.00151 19.8348   2
   5  -6 -15 68.7136 35.3613   2
  -5   6  14 32.8153 24.3834   2
  -5  -6  13 186.278 22.5617   2
  -5  -6  12 74.2229 16.2436   2
  -5  -6  11 23.8183 15.9296   2
  -5   6  10 212.720 23.0172   2
  -5  -6   9 10.0179 14.6493   2
  -5  -6   8 17.3837 13.8696   2
  -5  -6   7 314.316 17.4923   2
  -5  -6   6 109.775 13.7542   2
  -5  -6   5 794.039 15.6140   2
  -5  -6   4 140.911 9.67312   2
  -5  -6   3 298.991 12.3654   2
  -5  -6   2 53.2729 8.99866   2
  -5  -6   1 183.222 8.11179   2
   5   6   0 47.1114 7.07390   2
  -5  -6  -1 797.299 13.5938   2
   5   6   2 471.415 9.73607   2
  -5  -6  -3 243.951 9.29833   2
   5   6   4 515.319 10.8770   2
   5   6   5 17.7229 14.9725   2
   5  -6   6 144.559 17.6909   2
   5   6   7 450.711 17.6686   2
   5   6   8 38.2840 17.5946   2
   5   6   9 594.344 27.1731   2
   5   6  10 85.0193 20.4935   2
   5   6  11 35.9718 20.8067   2
   5   6  12 22.0766 21.6566   2
   5   6  13 19.1971 23.7342   2
  -5  -7  14 73.3025 32.7225   2
  -5  -7  13 43.1439 23.2578   2
   5  -7 -12 56.3015 39.7121   2
  -5  -7  11 16.2963 15.3638   2
  -5  -7  10 4.64820 14.2521   2
  -5  -7   9 73.7919 15.6971   2
  -5  -7   8 179.995 16.5004   2
  -5  -7   7 199.479 15.9481   2
  -5  -7   6 130.342 14.2025   2
  -5  -7   5 34.1122 10.0904   2
  -5  -7   4 66.4532 12.1465   2
  -5  -7   3 129.479 12.4472   2
  -5  -7   2 193.416 15.2010   2
  -5  -7   1 61.1161 19.4964   2
  -5  -7   0 188.490 14.2585   2
  -5  -7  -1 8.33265 14.6963   2
  -5  -7  -2 53.7894 14.6627   2
  -5  -7  -3 279.757 13.9183   2
  -5  -7  -4 135.021 8.96233   2
   5   7   5-2.91131 11.8831   2
   5   7   6 582.695 19.0500   2
   5   7   7 88.8301 17.8739   2
   5   7   8 414.676 22.8833   2
   5   7   9 11.3760 17.3410   2
   5   7  10 67.9621 19.4917   2
   5   7  11 42.0500 20.0450   2
   5  -7  12 30.3312 30.9571   2
   5  -7  13 12.9098 32.2150   2
  -5  -8   9 186.348 19.4045   2
  -5  -8   8 21.4386 16.3233   2
  -5  -8   7 155.468 18.6855   2
  -5  -8   6 36.2190 15.8987   2
  -5  -8   5 350.194 20.3033   2
  -5  -8   4 365.791 34.5040   2
  -5  -8   3 982.270 45.9664   2
  -5  -8   2 391.963 32.4158   2
  -5  -8   1 355.776 29.6243   2
  -5  -8   0 4.58717 18.8791   2
  -5  -8  -1 13.9366 17.4371   2
  -5  -8  -2 159.398 19.3468   2
  -5  -8  -3 33.0025 12.9038   2
   5  -8   4 43.9214 16.2676   2
   5  -8   5 94.4890 16.8938   2
   5  -8   6 27.9845 21.0712   2
   5  -8   7 60.5152 23.4363   2
   5  -8   8 37.5693 24.3969   2
   5  -8   9 45.6881 26.7684   2
  -5  -9   7 134.098 35.6581   2
  -5  -9   6 69.7023 32.7891   2
  -5  -9   5-13.8273 28.7643   2
  -5  -9   4 15.1425 28.3295   2
  -5  -9   3 53.5165 28.4795   2
  -5  -9   2 26.4555 26.2419   2
  -5  -9   1 121.174 27.7639   2
  -5  -9   0-1.82858 17.4460   2
  -5  -9  -1 142.938 19.2862   2
   5   9   2 81.4181 31.4541   2
   5   9   3-4.89186 28.7879   2
   5   9   4 65.8057 28.1151   2
  -5 -10   5-2.22533 33.3561   2
  -5 -10   4 49.4607 34.9720   2
  -5 -10   3 14.1737 32.3042   2
  -5 -10   2-11.2829 29.4091   2
  -5 -10   1 61.4334 23.5011   2
   5  10   0 63.9267 35.7068   2
   5  10   1 292.042 40.8366   2
   5  10   2 140.161 35.6571   2
  -6   0  12 187.269 45.9280   2
  -6   0   8 1450.42 64.4034   2
  -6   0   6 3504.45 86.8084   2
   6   0  -4 821.245 31.4453   2
  -6   0   2 314.232 14.3861   2
   6   0   0 88.0069 10.9308   2
   6   0   2 364.409 16.4788   2
   6   0   4 723.975 43.4811   2
   6   0   6 1472.94 60.3733   2
   6   0   8 2818.67 84.8619   2
  -6  -1  14 20.9473 22.6562   2
  -6  -1  13 19.5068 21.9349   2
  -6   1  12 318.709 26.9595   2
  -6  -1  11 26.7133 19.3861   2
  -6   1  10 526.611 28.2637   2
  -6   1   9 15.4907 30.7967   2
  -6   1   8 63.8384 31.4778   2
  -6   1   7 11.4791 28.8061   2
  -6   1   6 628.399 44.1745   2
  -6   1   5 348.854 35.4739   2
   6   1  -4 373.725 24.6180   2
   6   1  -3 513.959 17.3796   2
   6  -1  -2 512.551 13.6724   2
   6  -1  -1 33.3879 7.87207   2
   6  -1   0 43.9377 7.74967   2
   6   1   1 349.539 13.8851   2
   6   1   2 1325.31 25.2086   2
   6   1   3 318.522 14.2314   2
   6   1   4 1712.90 27.1566   2
   6   1   5 706.527 18.2692   2
   6   1   6 4.72793 8.12300   2
   6   1   7 278.523 12.4476   2
   6   1   8 217.818 9.74703   2
   6   1   9-18.9939 32.4621   2
   6   1  10 70.3917 36.2246   2
  -6  -2  14 132.203 21.9427   2
  -6  -2  13 166.074 21.7591   2
  -6  -2  12 64.9122 20.8162   2
  -6   2  11 2.38434 34.0139   2
  -6   2  10 117.448 34.7903   2
  -6  -2   9 626.163 45.8819   2
  -6  -2   8 73.2120 17.6172   2
  -6  -2   7 579.339 22.1190   2
  -6  -2   6 2.92068 12.5533   2
  -6  -2   5 28.1887 12.6825   2
  -6  -2   4 452.869 14.8631   2
  -6  -2   3 10.9463 8.45769   2
   6   2  -2 2650.95 26.4881   2
   6   2  -1 317.611 11.6901   2
   6   2   0 1814.16 21.7214   2
   6   2   1 1299.77 18.4737   2
   6   2   2 693.373 16.6618   2
   6   2   3 6.52985 7.57878   2
   6   2   4 529.915 13.9324   2
   6   2   5 949.590 16.6489   2
   6   2   6 35.2270 6.74348   2
   6   2   7 372.023 8.84726   2
   6   2   8 29.9359 12.8650   2
   6   2   9 1.54640 21.4302   2
   6  -2  10 65.9885 34.9399   2
   6   2  11-43.8906 23.4832   2
  -6   2 -12 150.787 40.6826   2
  -6   2 -14 137.121 44.1199   2
  -6  -3  14 23.1517 28.3300   2
  -6  -3  13 335.594 24.7001   2
  -6  -3  12 23.7501 24.2475   2
  -6  -3  11 222.526 28.6587   2
  -6   3  10 28.2767 11.3207   2
  -6  -3   9 283.347 14.8761   2
  -6  -3   8 2.86002 16.4364   2
  -6  -3   7 92.6145 15.0662   2
  -6  -3   6 20.7192 12.7461   2
  -6  -3   5 728.076 21.9754   2
  -6  -3   4 5.32764 11.2102   2
  -6  -3   3 1455.57 18.3377   2
  -6  -3   2 1.22555 6.90515   2
   6   3  -1 0.63812 7.70750   2
   6   3   0 10.4358 7.40220   2
   6   3   1 293.184 12.4977   2
   6   3   2 10.3429 7.95299   2
   6   3   3 67.1851 8.58997   2
   6   3   4 40.3580 17.8099   2
   6   3   5 65.3491 19.2546   2
   6   3   6 17.5153 18.7448   2
   6   3   7-3.80752 18.5059   2
   6   3   8 4.43693 19.0941   2
   6  -3   9 896.832 51.3432   2
   6   3  10 19.3884 21.8641   2
   6   3  11 1369.86 45.8121   2
   6   3  12 11.4091 24.2333   2
  -6   3 -13 93.3336 40.9654   2
  -6  -4  14 100.188 28.7779   2
  -6  -4  13 205.873 29.6842   2
  -6   4  12 159.575 26.9070   2
  -6  -4  11 8.70151 16.9464   2
  -6  -4  10 184.080 19.0497   2
  -6  -4   9 415.712 21.7928   2
  -6  -4   8 172.035 17.1959   2
  -6  -4   7 186.293 16.6575   2
  -6  -4   6 59.3110 14.0002   2
  -6  -4   5 20.5180 12.6142   2
  -6  -4   4 223.157 15.2851   2
  -6  -4   3 57.0440 10.0049   2
  -6  -4   2 1071.80 18.7310   2
  -6  -4   1 474.735 13.9573   2
   6   4   0 810.517 16.4010   2
   6   4   1 1422.46 35.1230   2
   6   4   2 438.348 23.4858   2
   6   4   3 92.5950 18.1102   2
   6   4   4 383.558 23.7988   2
   6   4   5 532.556 26.2542   2
   6   4   6 89.1253 19.0888   2
   6   4   7 252.402 24.0717   2
   6   4   8 9.58148 19.4836   2
   6   4   9-16.2153 20.2823   2
   6   4  10 131.337 24.0702   2
   6   4  11-6.71099 22.5513   2
   6   4  12 169.954 28.1484   2
   6   4  13 33.6903 26.5030   2
   6  -5 -14-45.0020 34.7799   2
  -6  -5  13 2.01246 23.6829   2
  -6  -5  12 82.5968 19.5451   2
  -6  -5  11 5.01479 16.7234   2
  -6  -5  10 290.472 20.8541   2
  -6  -5   9 4.58200 15.4282   2
  -6  -5   8 12.0512 14.8702   2
  -6  -5   7 16.2066 14.0210   2
  -6  -5   6 130.097 15.2205   2
  -6  -5   5 315.303 16.8033   2
  -6  -5   4 52.8998 12.7684   2
  -6  -5   3 428.940 17.3454   2
  -6  -5   2 135.708 10.8086   2
  -6  -5   1 41.8987 9.42887   2
  -6  -5   0 70.7407 11.8911   2
  -6  -5  -1 265.362 13.9703   2
   6   5   2 315.328 21.3416   2
   6   5   3 162.174 19.0430   2
   6   5   4 399.478 23.7369   2
   6   5   5 503.221 25.6942   2
   6   5   6 46.7179 18.5215   2
   6   5   7 298.615 23.6556   2
   6   5   8 164.302 22.4569   2
   6   5   9 10.0246 20.0458   2
   6   5  10 36.2825 21.9901   2
   6   5  11 49.5701 22.5778   2
   6   5  12 46.8504 23.3359   2
   6   5  13 35.4292 25.0076   2
  -6  -6  13 10.8770 20.3701   2
  -6  -6  12 115.643 25.0574   2
  -6  -6  11 40.4374 18.1261   2
  -6  -6  10 106.963 17.9353   2
  -6  -6   9 65.9794 16.5992   2
  -6  -6   8 338.225 20.2822   2
  -6  -6   7 47.7047 14.6597   2
  -6  -6   6 1162.04 26.7494   2
  -6   6   5 8.46253 12.7362   2
  -6  -6   4 375.230 17.5369   2
  -6  -6   3 13.0380 11.7255   2
  -6  -6   2 21.4125 11.5332   2
  -6  -6   1-2.42328 10.9834   2
  -6  -6   0 6.35689 10.8243   2
  -6  -6  -1 10.7860 11.9799   2
  -6  -6  -2 231.507 13.1010   2
   6   6   3 13.0541 16.2039   2
   6   6   4 197.876 20.0733   2
   6   6   5 77.2861 18.5344   2
   6   6   6 354.172 23.5693   2
   6   6   7 21.5184 18.2389   2
   6   6   8 849.024 31.6126   2
   6   6   9 19.6791 20.4501   2
   6   6  10 151.481 24.3765   2
   6   6  11 50.5276 23.0107   2
   6   6  12 40.6034 22.8436   2
  -6  -7  12 16.1241 30.9156   2
  -6  -7  11 9.24487 27.8663   2
  -6  -7  10 70.8952 29.2761   2
  -6  -7   9 12.8810 15.7775   2
  -6  -7   8 37.0746 15.6293   2
  -6  -7   7 2.55031 14.1546   2
  -6  -7   6 97.8470 14.9145   2
  -6  -7   5 15.6063 13.4680   2
  -6  -7   4 36.5430 12.8957   2
  -6  -7   3 32.2962 12.7157   2
  -6  -7   2 80.3518 23.0609   2
  -6  -7   1 14.1140 18.4567   2
  -6  -7   0 25.1060 17.7468   2
  -6  -7  -1 21.1651 15.9879   2
  -6  -7  -2 229.664 13.4658   2
  -6  -7  -3 30.7900 9.94982   2
   6   7   4 438.416 22.9218   2
   6   7   5 79.4383 18.1942   2
   6   7   6 2.50421 17.1767   2
   6   7   7 55.9019 18.8411   2
   6   7   8 28.5062 19.6108   2
   6   7   9 22.7835 19.9009   2
   6  -7  10-1.50233 29.8155   2
   6  -7  11 46.4909 32.3652   2
   6  -7  12 18.4889 34.0056   2
  -6  -8   8 28.0741 30.4695   2
  -6  -8   7 80.9702 19.5605   2
  -6  -8   6-1.36427 17.3392   2
  -6  -8   5 20.4356 16.9919   2
  -6  -8   4 108.697 18.0323   2
  -6  -8   3 43.2913 25.1040   2
  -6  -8   2 600.937 36.3903   2
  -6  -8   1 17.0662 21.2077   2
  -6  -8   0 337.283 27.3524   2
  -6  -8  -1 68.7704 19.2143   2
   6  -8   3 10.2116 22.5964   2
   6  -8   4 254.694 20.9468   2
   6  -8   5 199.313 27.2209   2
   6  -8   6 31.9263 25.0956   2
   6  -8   7 52.7506 26.4908   2
  -6  -9   6 23.0791 31.9358   2
  -6  -9   5 23.9013 30.7075   2
  -6  -9   4 13.0067 29.2995   2
  -6  -9   3 81.3852 29.0429   2
  -6  -9   2-29.0585 24.4035   2
  -6  -9   1-25.9154 22.0581   2
   6   9   2-20.2834 27.1891   2
  -6 -10   4 10.3967 33.0883   2
   6  10   1 169.227 38.1440   2
  -7   0  13 146.704 19.4848   2
  -7   0  11 307.871 49.9294   2
  -7   0   9 120.923 38.5750   2
  -7   0   7 619.375 49.7368   2
  -7   0   5 1395.19 61.3766   2
   7   0  -3 139.223 22.8957   2
   7   0  -1 28.1498 19.6358   2
   7   0   1 1244.31 25.3915   2
   7   0   3 619.437 21.1804   2
   7   0   5 7.33461 11.1402   2
   7   0   7 89.6068 37.0479   2
   7   0   9 167.843 43.9145   2
   7   0  11 75.1717 18.3716   2
  -7   1   8 9.00457 32.1193   2
  -7   1   7 56.2959 35.1478   2
  -7   1   6 12.2098 30.0204   2
  -7   1   5 9.60261 28.0072   2
  -7   1   4 65.9515 21.1009   2
   7   1  -3 59.3176 20.5213   2
   7   1  -2 4.47446 18.4952   2
   7   1  -1 72.6924 20.2659   2
   7   1   0 147.108 12.7917   2
   7   1   1 111.660 11.6344   2
   7   1   2 149.850 13.4478   2
   7   1   3 71.1648 11.5743   2
   7   1   4 5.86743 10.2371   2
   7   1   5 3.64926 10.0371   2
   7   1   6 38.0109 30.6426   2
  -7  -2  11 181.467 29.5797   2
  -7  -2  10 98.8516 27.7653   2
  -7  -2   9 237.003 21.2233   2
  -7  -2   8 131.196 24.5856   2
  -7  -2   7 106.868 24.0768   2
  -7  -2   6 62.0039 21.8341   2
  -7  -2   5 80.2688 20.4886   2
  -7  -2   4 44.6490 14.3226   2
   7   2  -3 253.187 16.9459   2
   7   2  -2 72.4714 14.1973   2
   7   2  -1 673.340 16.4855   2
   7   2   0 3.78077 8.80566   2
   7   2   1 434.829 16.1439   2
   7   2   2 20.9666 9.98473   2
   7   2   3 309.986 13.7869   2
   7   2   4 37.6916 9.13633   2
   7   2   5 727.302 32.8940   2
   7   2   6 50.5018 22.0066   2
   7   2   7 392.948 42.1239   2
   7   2   9-2.18828 33.4324   2
  -7  -3  12 154.557 28.9335   2
  -7  -3  11 28.8615 20.8618   2
  -7  -3  10 6.38803 19.0528   2
  -7  -3   9 34.7223 17.1471   2
  -7  -3   8 113.273 17.9975   2
  -7  -3   7 54.3443 16.0642   2
  -7  -3   6 23.2870 14.4739   2
  -7  -3   5 28.9917 13.9424   2
  -7  -3   4 289.065 23.0940   2
   7   3  -3 43.3954 13.4495   2
   7   3  -2 12.6419 13.1255   2
   7   3  -1 136.573 10.7039   2
   7   3   0 115.459 10.1407   2
   7   3   1 77.2589 10.6614   2
   7   3   2 103.806 10.4961   2
   7   3   3 2.84401 8.47735   2
   7   3   4 552.286 29.3299   2
   7   3   5 39.7384 20.5532   2
   7   3   6 106.290 31.1187   2
   7   3   7 29.6128 29.7519   2
   7   3   8 48.7903 33.2502   2
   7  -3   9 27.2158 35.8456   2
   7   3  10 167.823 39.5674   2
   7   3  11 55.1617 37.3794   2
   7   3  12 21.1349 26.7438   2
  -7  -4  12 85.1586 38.2972   2
  -7  -4  11 28.1997 28.4740   2
  -7  -4  10 14.8520 20.4638   2
  -7  -4   9 67.6025 17.4643   2
  -7  -4   8 102.047 18.1601   2
  -7  -4   7 229.047 19.1178   2
  -7  -4   6 20.4533 14.7434   2
  -7  -4   5 626.058 22.3558   2
  -7  -4   4 15.1336 12.8285   2
   7   4  -3 791.672 18.7336   2
  -7  -4   2 55.9591 13.6647   2
   7   4  -1 550.549 19.4545   2
   7   4   0-10.2107 18.8201   2
   7   4   1 69.7161 19.4624   2
   7   4   2 291.348 24.1541   2
   7   4   3 23.4629 19.3366   2
   7   4   4 28.0520 20.5307   2
   7   4   5 127.571 22.3051   2
   7   4   6 37.2317 21.2156   2
   7   4   7 343.715 27.9203   2
   7   4   8 85.8395 23.5898   2
  -7  -5  12 23.2255 24.4229   2
  -7   5  11 42.9423 34.8615   2
  -7  -5  10 3.36004 17.3288   2
  -7  -5   9 27.2285 20.5434   2
  -7  -5   8 58.8635 17.0231   2
  -7  -5   7 157.466 18.0931   2
  -7  -5   6 39.0875 14.8385   2
  -7  -5   5 2.85724 14.1321   2
  -7  -5   4 72.5208 14.6212   2
  -7  -5   3 112.775 14.4596   2
  -7  -5   2 108.634 11.7310   2
   7   5  -1 32.0834 10.3866   2
   7   5   0 7.77524 18.5329   2
   7   5   1 0.20124 18.7951   2
   7   5   2 5.98340 18.3446   2
   7   5   3 34.9837 19.5206   2
   7   5   4 25.8806 19.5031   2
   7   5   5 77.5359 21.8044   2
   7   5   6 293.668 25.8880   2
   7   5   7 263.326 25.5799   2
   7   5   8 479.432 30.1421   2
   7   5   9 23.9660 22.4248   2
   7   5  10 48.1873 24.1714   2
   7   5  11 50.0550 25.8638   2
  -7  -6  11 154.140 26.1491   2
  -7  -6  10 12.3962 22.3636   2
  -7  -6   9 58.2376 17.5659   2
  -7  -6   8 5.48901 16.5196   2
  -7  -6   7 177.816 18.3185   2
  -7  -6   6 120.480 16.7460   2
  -7  -6   5 375.418 19.6589   2
  -7  -6   4 284.673 17.8384   2
  -7  -6   3 36.1312 16.3560   2
  -7  -6   2 173.876 15.6457   2
  -7  -6   1 24.2273 19.2159   2
  -7  -6   0 46.1674 17.7685   2
   7   6   1 705.572 41.5669   2
   7   6   2 104.459 21.0412   2
   7  -6   3 432.477 37.1979   2
   7   6   4 82.2086 20.6350   2
   7   6   5 17.0035 19.9252   2
   7   6   6-10.8387 20.3517   2
   7   6   7 74.7641 22.3052   2
   7   6   8 27.3077 22.2128   2
   7   6   9 55.1944 22.8561   2
   7   6  10 91.1984 24.1455   2
   7   6  11 17.2657 23.4650   2
  -7  -7  11 36.5202 31.4731   2
  -7  -7  10 77.7307 31.7826   2
  -7  -7   9 29.9224 27.8269   2
  -7  -7   8 124.031 21.2697   2
  -7  -7   7 45.7023 16.1723   2
  -7  -7   6 96.6295 16.4482   2
  -7  -7   5-4.52577 17.0109   2
  -7  -7   4 22.6572 17.0787   2
  -7  -7   3 38.3609 17.4142   2
  -7  -7   2 136.069 24.5708   2
  -7  -7   1 56.6490 22.0074   2
  -7  -7   0 309.005 17.3857   2
  -7  -7  -1 41.1310 17.2620   2
   7   7   4 10.7422 26.1872   2
   7   7   5 8.90578 19.3820   2
   7   7   6 45.6278 20.2183   2
   7   7   7 4.78934 20.9975   2
   7  -7   8 9.46849 31.4738   2
   7  -7   9 63.7464 31.3464   2
   7  -7  10 23.4420 32.7052   2
  -7  -8   6 30.9226 30.9566   2
  -7  -8   5-30.5747 26.4216   2
  -7  -8   4 56.1527 27.5122   2
  -7  -8   3-6.05489 24.1073   2
  -7  -8   2 16.5848 23.7134   2
  -7  -8   1 163.350 25.8562   2
  -7  -9   5-7.95094 30.7520   2
  -7  -9   4 47.5330 30.8126   2
  -8   0  10 58.1041 17.8425   2
  -8   0   8 162.445 18.9420   2
  -8   0   6 39.4818 15.4735   2
   8   0  -4 619.592 35.3596   2
   8   0  -2 1216.89 42.8292   2
   8   0   0 1323.47 24.1914   2
   8   0   2 1661.18 26.9284   2
   8   0   4 118.121 17.2050   2
   8   0   6 433.680 20.8163   2
   8   0   8 49.7750 17.9912   2
   8   0  10 149.609 20.3252   2
  -8   1   0 146.269 34.1791   2
   8   1   1-24.1973 32.7950   2
   8   2  -4 136.511 36.8440   2
   8   2  -3 72.3664 36.2014   2
   8   2  -2 122.652 37.3405   2
   8   2  -1 856.744 29.0115   2
  -8  -2   0 16.4735 31.7750   2
   8  -2   1 178.497 37.3329   2
   8   3  -3 193.782 38.3706   2
   8   3  -2-28.5707 29.4126   2
  -8  -3   1 6.09881 20.6245   2
   8   3   0 16.8117 31.1102   2
  -8  -4   9 61.7906 28.7335   2
  -8  -4   8 373.014 36.8553   2
  -8  -4   7 193.931 30.3550   2
   8   4  -3 26.0941 31.4223   2
   8   4  -2 146.357 36.5401   2
   8   4  -1 538.954 45.2546   2
   8  -4   1 47.3107 33.2098   2
  -8  -5   8 37.4058 29.8449   2
  -8  -5   7 116.147 28.9962   2
  -8  -5   6 39.5249 26.4484   2
  -8  -5   5 72.5606 25.3838   2
  -8  -5   4 253.075 28.8862   2
   8  -5   9 118.521 40.1506   2
  -8  -6   7-1.78880 28.5490   2
  -8  -6   6 26.8994 25.4905   2
  -8  -6   5 47.2996 25.7502   2
  -8  -6   4 208.577 29.0513   2
  -8  -6   3 42.0039 23.2969   2
  -8  -7   6 9.03936 28.6154   2
  -8  -7   5 23.6122 28.2419   2
  -8  -7   4 128.517 29.0291   2
  -8  -7   3 23.1783 24.2154   2
  -8  -7   2 75.0569 24.0325   2
  -8  -8   5 1.82881 28.5250   2
  -8  -8   4 52.0952 29.7223   2
  -9   0   7 79.9365 18.3740   2
  -9   0   5 460.818 20.9864   2
   9   0  -3 150.280 13.4534   2
  -9   0   1 61.1370 12.5432   2
   9   0   1 400.292 22.2633   2
   9   0   3 291.606 20.0688   2
   9   0   5 47.1274 17.7941   2
   0   0   0 0.00000 0.00000   0
TITL shS_507_IlGu_twin1_hklf4 in P2(1)/n
REM P2(1)/n (#14 in standard setting)
CELL 0.71073   7.883151   8.706520  14.493744  90.0000  90.5132  90.0000
ZERR    7.00   0.002815   0.000588   0.001051   0.0000   0.0132   0.0000
LATT  1
SYMM -x+1/2, y+1/2,-z+1/2
SFAC C H N Br Sn
UNIT 14.00 49.00 7.00 28.00 7.00
REM  CrysAlisPro recorded range (K): Min=200.0; max=200.1; aver:200.0
TEMP -73
TREF
HKLF 5
BASF 0.37809
END
;
_shelx_hkl_checksum     3028
_shelx_res_file
;
TITL shs_507_ilgu_twin1_hklf4_a.res in P2(1)/n
    shs_507_ilgu_twin1_hklf4.res
    created by SHELXL-2019/3 at 15:31:59 on 23-Apr-2026
REM Old TITL shS_507_IlGu_twin1_hklf4 in P2(1)/n
REM SHELXT solution in P2(1)/n: R1 0.156, Rweak 0.014, Alpha 0.035
REM <I/s> 0.000 for 0 systematic absences, Orientation as input
REM Formula found by SHELXT: C N Br4 Sn
CELL 0.71073 7.8832 8.7065 14.4937 90 90.513 90
ZERR 4 0.0028 0.0006 0.0011 0 0.013 0
LATT 1
SYMM 0.5-X,0.5+Y,0.5-Z
SFAC C H Br N Sn
UNIT 8 28 16 4 4
EQIV $1 0.5-X,-0.5+Y,0.5-Z
EQIV $2 1+X,+Y,+Z
EQIV $3 1-X,1-Y,1-Z
L.S. 20
PLAN  8
TEMP -73
CONF
HTAB N1 Br1_$1
HTAB N1 Br2_$2
HTAB N1 Br3
HTAB C1 Br2_$3
HTAB C2A Br2
BOND
list 4
MORE -1
BOND $H
fmap 2 53
acta
OMIT -2 -2 -4
OMIT -2 2 4
OMIT 1 -5 1
REM <olex2.extras>
REM <HklSrc "%.\\shs_507_ilgu_twin1_hklf4.hkl">
REM </olex2.extras>
WGHT    0.041200    2.522100
BASF   0.34302
FVAR       0.53277   0.52646
SN1   5    0.245059    0.507014    0.239578    11.00000    0.02817    0.02312 =
         0.03209   -0.00297   -0.00045   -0.00033
BR1   3    0.004812    0.694363    0.313402    11.00000    0.02443    0.02722 =
         0.04411    0.00060    0.00273    0.00357
PART 1
BR4A  3    0.782852    0.002092    0.418302    21.00000    0.06515    0.02674 =
         0.05650    0.00811    0.00948    0.00884
PART 2
BR4B  3    0.692219   -0.005942    0.411434   -21.00000    0.06839    0.02854 =
         0.04562    0.00221    0.00295   -0.00163
PART 0
BR2   3    0.213516    0.326819    0.392000    11.00000    0.03824    0.02462 =
         0.03340    0.00240   -0.00251   -0.00190
BR3   3    0.503629    0.653064    0.323866    11.00000    0.02389    0.02796 =
         0.03707    0.00083   -0.00102   -0.00182
N1    4    0.777675    0.350496    0.349709    11.00000    0.03489    0.02288 =
         0.04635   -0.00294   -0.00200    0.00427
AFIX 137
H1A   2    0.723604    0.283201    0.311459    11.00000   -1.20000
H1B   2    0.891835    0.337768    0.344926    11.00000   -1.20000
H1C   2    0.749523    0.448271    0.333513    11.00000   -1.20000
AFIX   0
C1    1    0.725496    0.321493    0.446483    11.00000    0.08238    0.03772 =
         0.04161   -0.00853    0.01456    0.00944
PART 1
AFIX  23
H1AA  2    0.825780    0.333795    0.487421    21.00000   -1.20000
H1AB  2    0.641222    0.400138    0.464319    21.00000   -1.20000
AFIX  23
PART 2
H1BC  2    0.600418    0.329253    0.449890   -21.00000   -1.20000
H1BD  2    0.774061    0.403046    0.486318   -21.00000   -1.20000
AFIX   0
PART 1
C2A   1    0.655541    0.175845    0.461109    21.00000    0.07653    0.04549 =
         0.04873    0.00138    0.03398    0.00560
AFIX  23
H2AA  2    0.542464    0.173121    0.430883    21.00000   -1.20000
H2AB  2    0.637669    0.163218    0.528206    21.00000   -1.20000
AFIX   0
PART 2
C2B   1    0.778829    0.168839    0.483992   -21.00000    0.02989    0.04362 =
         0.03026    0.00483   -0.01561   -0.00341
AFIX  23
H2BA  2    0.738155    0.159334    0.548165   -21.00000   -1.20000
H2BB  2    0.904294    0.164162    0.485746   -21.00000   -1.20000
AFIX   0
HKLF 5
REM  shs_507_ilgu_twin1_hklf4_a.res in P2(1)/n
REM wR2 = 0.0867, GooF = S = 1.037, Restrained GooF = 1.037 for all data
REM R1 = 0.0384 for 3101 Fo > 4sig(Fo) and 0.0537 for all 3899 data
REM 94 parameters refined using 0 restraints
END
WGHT      0.0412      2.5222
REM Highest difference peak  0.969,  deepest hole -0.692,  1-sigma level  0.186
Q1    1   0.3255  0.3281  0.3834  11.00000  0.05    0.97
Q2    1   0.3739  0.6596  0.3177  11.00000  0.05    0.91
Q3    1   0.3655  0.5141  0.2400  11.00000  0.05    0.89
Q4    1   0.2966  0.4963  0.1865  11.00000  0.05    0.88
Q5    1   0.2789  0.5810  0.1959  11.00000  0.05    0.79
Q6    1  -0.0439  0.6376  0.3444  11.00000  0.05    0.78
Q7    1   0.4980  0.7469  0.2941  11.00000  0.05    0.77
Q8    1   0.0167  0.6206  0.3598  11.00000  0.05    0.76
;
_shelx_res_checksum     75359
