# Supplementary material for: Crystal structure of catena-poly[2-bromo­ethyl­ammonium [tin(II)-tri-μ-bromido]]
Source: Acta Crystallogr E Crystallogr Commun. 2026 Jun 12;82(Pt 7):825–8. doi: 10.1107/S2056989026006079 (PMC13330799; doi:10.1107/S2056989026006079)
Supplement: Supplementary file 2 [file e-82-00825-Isup2.hkl]

data_I                                                                          
_shelx_title ' shs_507_ilgu_twin1_hklf4_a.res in P2(1)/n'                       
_shelx_refln_list_code          4                                               
_shelx_F_calc_maximum      372.36                                               
_exptl_crystal_F_000       864.00                                               
_reflns_d_resolution_high  0.7067                                               
                                                                                
loop_                                                                           
 _space_group_symop_operation_xyz                                               
 'x, y, z'                                                                      
 '-x+1/2, y+1/2, -z+1/2'                                                        
 '-x, -y, -z'                                                                   
 'x-1/2, -y-1/2, z-1/2'                                                         
                                                                                
_cell_length_a     7.8832                                                       
_cell_length_b     8.7065                                                       
_cell_length_c    14.4937                                                       
_cell_angle_alpha  90.000                                                       
_cell_angle_beta   90.513                                                       
_cell_angle_gamma  90.000                                                       
                                                                                
_shelx_F_squared_multiplier     1.000                                           
                                                                                
loop_                                                                           
 _refln_index_h                                                                 
 _refln_index_k                                                                 
 _refln_index_l                                                                 
 _refln_F_squared_calc                                                          
 _refln_F_squared_meas                                                          
 _refln_F_squared_sigma                                                         
 _refln_observed_status                                                         
   0   0  -2      52686.25      56260.24       218.54 o                         
   0   0  -4       1563.16       1654.96        27.34 o                         
   0   0   6      10204.49      10476.49        85.45 o                         
   0   0  -8        533.96        592.20        27.40 o                         
   0   0  10       1948.37       2264.94        29.66 o                         
   0   0  12      13314.19      13103.84       227.35 o                         
   0   0  14      15892.90      16885.93       103.25 o                         
   0   0 -16       1505.74       1417.35        37.73 o                         
   0   0 -18         11.70         36.17        83.71 o                         
   0   1   1        213.17        261.15        23.78 o                         
   0  -1  -2        223.50        270.04         6.56 o                         
   0   1   3      12956.06      13747.92        32.87 o                         
   0  -1  -4      58480.19      62597.77        56.70 o                         
   0  -1   5       4445.60       4244.90        22.36 o                         
   0  -1   6      18852.81      19511.76        50.54 o                         
   0   1  -7      14854.86      15043.43        49.58 o                         
   0   1  -8       5395.60       5400.13        38.92 o                         
   0  -1   9       6721.10       6474.86        39.92 o                         
   0   1 -10      15467.98      15663.06        64.11 o                         
   0  -1  11       4333.25       4305.04        72.85 o                         
   0  -1 -12       1038.90       1047.72        31.80 o                         
   0  -1 -13      11374.41      11008.04       165.34 o                         
   0  -1  14        153.59        150.02        51.64 o                         
   0  -1  15        681.54        721.95        66.93 o                         
   0   1 -16         30.90        149.94        49.82 o                         
   0  -1  17         17.93         44.58        29.23 o                         
   0  -1  18        995.28       1010.07       115.42 o                         
   0  -2   0       3150.94       3483.93        20.57 o                         
   0   2  -1       9763.31      11838.49        30.16 o                         
   0  -2  -2       2981.91       3001.83        10.11 o                         
   0   2   3      24392.28      26627.80        39.14 o                         
   0   2   4      23820.79      25498.72        58.38 o                         
   0   2   5       1779.23       1938.82        13.85 o                         
   0  -2   6      65609.21      67606.07        88.88 o                         
   0   2   7      32337.56      32921.86        90.95 o                         
   0   2   8      13605.11      13599.25        65.96 o                         
   0   2   9       2919.48       2913.27        24.43 o                         
   0   2  10       9058.62       9509.18        83.59 o                         
   0  -2  11       2207.11       2303.90        47.85 o                         
   0   2 -12       6968.34       6958.07        60.96 o                         
   0   2 -13       1064.52       1113.23        59.64 o                         
   0  -2  14        776.29        722.69        37.83 o                         
   0   2  15        485.70        621.42        37.68 o                         
   0  -2  16         99.44        110.74        30.13 o                         
   0  -2  17        956.20        857.34        81.02 o                         
   0  -2  18        989.50       1030.23        52.08 o                         
   0   2 -19         55.59         -4.53       113.01 o                         
   0   3   1      76754.63      82251.54       128.08 o                         
   0   3  -2         52.85         97.50         6.99 o                         
   0   3   3      74305.94      75518.38        79.56 o                         
   0   3  -4       1654.48       1674.16        14.03 o                         
   0   3  -5         25.02         56.03         8.77 o                         
   0  -3   6       1206.31       1273.83        19.36 o                         
   0   3   7      13393.56      13630.74        55.95 o                         
   0   3   8         21.05         54.68        15.96 o                         
   0   3   9       1300.41       1293.01        28.77 o                         
   0   3  10          5.31        -11.31        15.19 o                         
   0  -3  11       7360.09       7415.71        82.03 o                         
   0  -3  12         21.67         87.98        45.34 o                         
   0  -3  13         15.62        139.40        28.12 o                         
   0   3 -14         10.60         73.03        27.50 o                         
   0   3  15       5519.99       6067.95        58.79 o                         
   0   3  16         14.43         59.70        36.91 o                         
   0  -3  17       3395.84       3526.74        66.31 o                         
   0   3 -18         51.27         14.62       107.98 o                         
   0   3 -19        927.49        736.77       146.49 o                         
   0   4   0      14150.49      15404.50        68.12 o                         
   0   4  -1       2742.37       2829.09        25.46 o                         
   0   4   2       4833.19       4918.46        15.64 o                         
   0   4   3       9281.14       9724.26        37.33 o                         
   0  -4   4      15111.79      15153.07        39.47 o                         
   0   4   5       4047.22       4095.53        23.90 o                         
   0   4   6      40943.59      40361.28        75.81 o                         
   0   4   7      31870.62      31990.03       157.45 o                         
   0   4   8       5028.37       4938.23        40.48 o                         
   0  -4   9       4975.35       4974.66        33.57 o                         
   0   4  10       1957.15       1880.12        32.48 o                         
   0   4  11        588.58        551.80        27.00 o                         
   0   4  12       3093.63       3042.89        43.61 o                         
   0   4  13        429.31        408.25        27.97 o                         
   0  -4  14         71.13         56.37        31.74 o                         
   0  -4  15        129.73        176.18        29.45 o                         
   0   4 -16         65.37        137.21        24.44 o                         
   0  -4  17        934.54        864.89        48.42 o                         
   0   4 -18       1165.63       1082.85       167.07 o                         
   0  -5  -1          1.17         53.63        19.51 o                         
   0   5  -2          4.21         12.62        15.42 o                         
   0   5   3       6308.70       6693.18        35.03 o                         
   0   5   4      13979.79      13895.04        43.96 o                         
   0   5  -5       1990.21       1915.42        16.00 o                         
   0   5   6       6960.61       7292.40        46.24 o                         
   0  -5   7       4189.21       4122.02        78.09 o                         
   0   5  -8       2155.56       2246.69        26.69 o                         
   0   5   9       1472.76       1475.19        28.73 o                         
   0   5  10       3270.01       3172.33        39.73 o                         
   0  -5  11       3080.07       2958.09        76.53 o                         
   0   5  12         97.11         44.48        30.11 o                         
   0  -5  13      10410.95      10553.29        93.76 o                         
   0   5  14         84.35         77.59        28.52 o                         
   0   5 -15        785.13        926.04        49.68 o                         
   0  -5  16        101.47        253.64        60.79 o                         
   0  -5  17         10.72        110.98        74.66 o                         
   0  -6   0     122618.58     114059.67       244.98 o                         
   0   6  -1       1622.42       1696.64        33.17 o                         
   0   6  -2      10114.58      10356.50        55.04 o                         
   0   6  -3       3270.38       3171.26        13.21 o                         
   0  -6   4        368.22        374.68        12.21 o                         
   0   6  -5        467.36        502.50        14.51 o                         
   0   6   6       8531.36       8728.59        42.37 o                         
   0   6  -7        310.05        367.80        18.38 o                         
   0   6  -8        255.97        290.45        24.37 o                         
   0   6   9         13.20          4.38        19.06 o                         
   0   6 -10        335.38        366.62        43.86 o                         
   0  -6  11         49.53        123.64        58.06 o                         
   0   6  12       5217.78       5323.47       100.44 o                         
   0  -6  13         19.73         97.49        64.49 o                         
   0   6  14       5288.48       5593.44        72.77 o                         
   0   6  15         12.89         83.89        42.69 o                         
   0  -6  16        335.39        423.12        76.66 o                         
   0  -6  17        251.05        212.22        48.46 o                         
   0  -7   1       1016.50       1063.78        26.28 o                         
   0   7  -2        143.63        259.45        59.10 o                         
   0  -7   3        136.46        211.07        20.06 o                         
   0  -7  -4       6460.39       6338.30        30.26 o                         
   0   7   5        113.01        145.73        14.91 o                         
   0  -7   6       2618.79       2634.75        39.62 o                         
   0   7   7       6081.37       5991.89        39.02 o                         
   0  -7   8       2094.02       1937.99        74.20 o                         
   0   7  -9       2101.89       2148.14        39.05 o                         
   0   7  10       4197.96       4284.71        39.92 o                         
   0  -7  11        330.50        429.92        64.18 o                         
   0   7  12        271.80        359.55        68.01 o                         
   0   7  13       1403.09       1562.24        89.95 o                         
   0  -7  14        140.89        140.30        62.80 o                         
   0   7  15         96.54        129.47        42.30 o                         
   0  -7  16        365.28        402.19        90.01 o                         
   0   8   0       1250.89       1343.99        45.80 o                         
   0  -8   1        583.63        629.87        23.98 o                         
   0   8  -2        989.75       1175.25        31.22 o                         
   0   8  -3       3700.93       3904.23        46.99 o                         
   0   8  -4       4514.06       4566.97        49.71 o                         
   0   8  -5        120.12        179.86        31.20 o                         
   0   8   6       8618.26       8624.20        58.06 o                         
   0   8  -7       1588.47       1628.08        35.76 o                         
   0   8   8       1687.86       1942.37        45.55 o                         
   0   8   9        157.65        173.17        50.47 o                         
   0  -8  10       3185.37       3294.50       114.42 o                         
   0   8  11       1388.42       1361.60        91.78 o                         
   0  -8  12       3047.03       3201.10       123.55 o                         
   0  -8  13        111.97        200.57        77.64 o                         
   0   8  14        124.03        229.45       153.04 o                         
   0   9  -1       6572.36       6632.12        65.58 o                         
   0  -9   2         34.89         58.40        36.87 o                         
   0   9   3       3365.75       3550.98        50.50 o                         
   0   9   4        912.51        995.62        35.10 o                         
   0  -9   5        999.71        982.67        44.31 o                         
   0  -9   6       1230.03       1376.30        49.31 o                         
   0   9   7       1568.12       1660.55        41.27 o                         
   0  -9   8         57.81         76.24        44.64 o                         
   0  -9   9        961.38       1083.27       128.95 o                         
   0   9  10         19.51        165.26       105.73 o                         
   0   9  11        297.85        251.16       151.98 o                         
   0  10   0       4645.58       4815.06        90.98 o                         
   0  10   1        646.95        821.61        39.85 o                         
   0  10  -2       1065.53       1134.91        41.48 o                         
   0  10  -3        155.80        341.45        97.27 o                         
   0  10   4       1602.27       1884.53        58.47 o                         
   0  10  -5        401.20        454.63        36.99 o                         
   0  10  -6       4543.47       4938.93        81.97 o                         
   0  10  -7       2569.26       2867.52        68.96 o                         
   0  11  -1         15.03        139.10        98.76 o                         
   0  11  -2        177.19        178.91        53.28 o                         
   0  11  -3         43.17         84.02       123.03 o                         
   0  11  -4        248.48        286.86        52.97 o                         
   0  11  -5         31.97        240.65       133.12 o                         
   0  11  -6        316.23        481.59       138.06 o                         
  -1   0  17        132.48        151.24        76.89 o                         
   1   0 -15       7349.83       7386.93       184.43 o                         
   1   0 -13       4450.22       4188.78        88.17 o                         
  -1   0  11        124.16        120.13        38.33 o                         
   1   0  -9      12628.76      12301.30       113.51 o                         
   1   0  -7      28650.10      30093.17       149.52 o                         
   1   0  -5       5088.99       4629.89        53.76 o                         
   1   0  -3      40982.15      42789.68       149.02 o                         
   1   0  -1      17310.31      18754.60       128.87 o                         
  -1   0  -1      18409.08      20433.31        76.38 o                         
  -1   0  -3      43644.87      45511.20       291.80 o                         
  -1   0  -5       5258.85       4945.06       117.90 o                         
  -1   0  -7      34523.99      35762.35       189.47 o                         
  -1   0  -9      18994.92      17992.43       136.52 o                         
   1   0  11        134.87        179.33        22.35 o                         
  -1   0 -13       2495.73       2678.57       125.73 o                         
  -1   0 -15       4874.11       5290.00       176.25 o                         
   1   0  17        240.90        351.07        94.03 o                         
  -1  -1  18       1104.48       1277.18       258.88 o                         
   1   1 -17        425.06        504.74        93.52 o                         
  -1  -1  16       1472.74       1365.30        59.53 o                         
  -1  -1  15        565.97        515.36        48.17 o                         
   1  -1 -14        536.07        450.73        45.97 o                         
  -1  -1  13       1020.87       1056.58        52.88 o                         
  -1  -1  12       8051.42       7954.87       110.33 o                         
  -1  -1  11        668.56        589.65        23.44 o                         
  -1   1  10       6251.35       5282.43        58.45 o                         
   1   1 -10       7489.69       6944.54        69.70 o                         
   1  -1  -9       7253.40       6820.67        66.95 o                         
  -1  -1   8       2258.66       2069.33        36.90 o                         
  -1  -1   7        615.89        586.35        19.58 o                         
  -1  -1   6       7148.75       7344.65        60.95 o                         
  -1  -1   5      11773.67      11864.13        70.12 o                         
   1  -1  -4      22942.71      24121.93        85.48 o                         
  -1  -1   3       2933.66       3334.24        38.68 o                         
   1   1  -2      11842.70      12409.92        67.44 o                         
   1  -1  -1        732.18        793.03        29.54 o                         
  -1   1   1       1085.58       1192.94        28.24 o                         
   1  -1   0          2.07          2.94         5.79 o                         
  -1   1   0          3.16         17.85        14.97 o                         
  -1  -1  -1        676.88        781.37        21.81 o                         
   1  -1   1       1059.16       1169.34        26.53 o                         
   1  -1   2      13423.72      13873.02        93.37 o                         
  -1   1  -3       5530.72       5903.71       115.32 o                         
  -1   1  -4      23356.31      24367.94       128.68 o                         
  -1   1  -5       8040.42       8438.33        85.07 o                         
  -1  -1  -6      11639.30      12097.15       108.53 o                         
   1   1   7        432.46        397.01        28.11 o                         
  -1  -1  -8       1271.36       1225.19        40.09 o                         
  -1   1  -9       4982.44       5169.20        85.47 o                         
  -1  -1 -10       5635.66       5694.05        90.12 o                         
  -1  -1 -11       1280.19       1331.30        49.65 o                         
  -1   1 -12       6303.08       6481.44        91.58 o                         
  -1  -1 -13       1926.68       1986.41        55.31 o                         
  -1   1 -14        410.11        416.76        61.79 o                         
   1  -1  15        613.45        635.24        69.87 o                         
  -1   1 -16       1371.08       1259.39        85.20 o                         
  -1   1 -17        764.81        786.12        79.75 o                         
  -1   1 -18       1456.06       1528.86        96.81 o                         
  -1   1 -19        274.37        272.31       119.85 o                         
   1   2 -18        309.47        553.07       117.92 o                         
  -1  -2  17        504.68        608.67        91.67 o                         
  -1  -2  16        789.13        794.96        70.93 o                         
   1   2 -15       1020.29       1169.57        75.29 o                         
  -1  -2  14        955.00        998.54        72.18 o                         
  -1   2  13        519.19        558.82        72.53 o                         
   1   2 -12        224.71        175.74        38.57 o                         
  -1  -2  11       4674.92       4834.26        82.73 o                         
   1  -2 -10       2807.85       2847.16        55.56 o                         
   1  -2  -9      23132.26      21109.90       101.35 o                         
  -1  -2   8       2427.85       2315.54        63.38 o                         
  -1  -2   7       1027.33       1081.74        45.29 o                         
   1  -2  -6       2369.47       2266.89        37.37 o                         
  -1  -2   5      15120.16      15363.53        73.98 o                         
  -1   2   4       5839.68       6068.37        37.80 o                         
   1  -2  -3     100005.27     100287.90       189.85 o                         
   1   2  -2       6530.57       6616.66        47.52 o                         
   1   2  -1       8665.66       8736.24        33.22 o                         
   1   2   0       2696.67       3007.95        17.22 o                         
  -1   2  -1       5641.09       5648.68        34.31 o                         
  -1   2  -2       3522.93       3517.61        40.38 o                         
   1  -2   3      80282.51      86001.77       263.60 o                         
   1  -2   4       3924.97       4317.09        84.09 o                         
   1   2   5      11620.99      11961.79       103.52 o                         
   1  -2   6       1307.94       1441.96        34.94 o                         
   1   2   7        589.48        587.18        38.39 o                         
   1   2   8       1288.98       1330.83        53.00 o                         
  -1   2  -9      20326.57      20500.81       230.83 o                         
  -1   2 -10       4395.43       4175.64       110.03 o                         
   1  -2  11       6950.01       6813.28        97.22 o                         
   1  -2  12        398.70        389.55        40.69 o                         
  -1   2 -13        739.39        733.56        56.03 o                         
   1   2  14       1723.81       1768.04        70.05 o                         
  -1   2 -15       1251.50       1347.95        64.03 o                         
  -1   2 -16        691.56        783.66        92.87 o                         
   1  -2  17        529.18        656.62        96.53 o                         
  -1   2 -18        203.09        133.26       118.87 o                         
  -1   2 -19         45.68        -29.77       116.25 o                         
   1   3 -18        946.06       1179.95       146.08 o                         
  -1   3  17         84.23         86.77        46.77 o                         
   1   3 -16       5419.47       5588.93       132.82 o                         
  -1  -3  15        376.72        431.38        68.48 o                         
  -1  -3  14        317.48        359.13        62.70 o                         
  -1   3  13        454.74        536.42        50.82 o                         
  -1   3  12       1356.48       1416.82        69.61 o                         
  -1  -3  11         27.98         93.61        45.49 o                         
  -1  -3  10      12231.38      10629.99        81.94 o                         
  -1  -3   9       1204.56       1153.05        43.74 o                         
  -1  -3   8       3119.17       3233.56        55.84 o                         
   1  -3  -7       2675.19       2772.65        51.20 o                         
  -1   3   6        554.55        570.26        24.41 o                         
  -1   3   5        908.93        934.71        26.09 o                         
   1   3  -4       4589.13       4788.39        52.21 o                         
   1  -3  -3        374.23        351.49        19.55 o                         
   1   3  -2        111.84        230.63        14.55 o                         
   1  -3  -1       5018.68       4932.63        28.36 o                         
  -1   3   0         67.84         52.48         9.11 o                         
  -1   3  -1       5522.94       5525.83        35.31 o                         
  -1   3  -2        181.19        202.61        14.43 o                         
  -1   3  -3        438.26        446.57        35.99 o                         
  -1   3  -4       4302.43       4548.76        82.28 o                         
  -1   3  -5       1520.26       1479.63        44.38 o                         
   1   3   6        884.15        938.05        33.36 o                         
   1   3   7       3692.46       3766.09        96.54 o                         
   1   3   8       2829.13       2973.52        74.50 o                         
   1   3   9       1359.80       1352.90        82.10 o                         
   1   3  10      17014.34      16676.77       185.89 o                         
   1  -3  11         33.57         43.18        35.06 o                         
  -1   3 -12       1314.93       1196.91        54.90 o                         
   1   3  13        267.35        280.73        43.41 o                         
   1   3  14        472.54        519.81        60.08 o                         
  -1   3 -15        251.01        316.66        57.33 o                         
   1   3  16       4689.21       4776.06       109.95 o                         
  -1   3 -17         57.97        134.87        85.27 o                         
  -1   3 -18        595.16        634.27       103.70 o                         
   1   4 -18        186.68         92.10       122.27 o                         
  -1  -4  17        417.18        419.71        76.44 o                         
  -1  -4  16        359.46        267.81        71.78 o                         
   1   4 -15       1053.29       1170.16        68.06 o                         
  -1   4  14       1327.66       1600.87        71.38 o                         
  -1   4  13        346.13        403.56        61.49 o                         
  -1   4  12        148.00        199.83        54.38 o                         
   1   4 -11       5168.45       3936.81        47.81 o                         
  -1   4  11       5316.09       5341.29       115.38 o                         
  -1  -4  10       2078.57       2086.84        43.62 o                         
  -1  -4   9      21919.45      21260.33       124.61 o                         
   1  -4  -8       3845.73       3868.96        54.58 o                         
  -1  -4   7        723.05        801.74        31.80 o                         
  -1  -4   6       7097.31       6779.88        95.25 o                         
  -1   4   5       6802.66       7003.69        95.61 o                         
   1  -4  -4       2366.80       2414.11        50.98 o                         
   1  -4  -3      44933.84      45445.68       163.06 o                         
   1   4  -2         51.19         27.92         7.24 o                         
  -1   4   1       5982.78       5966.28        31.50 o                         
   1   4   0      10303.46       9984.40        65.22 o                         
   1  -4   1       8627.03       8576.04        45.01 o                         
   1   4   2         52.41         57.77        12.89 o                         
   1   4   3      64350.30      64815.85       165.22 o                         
   1   4   4       4506.68       4434.69        82.66 o                         
   1   4   5      12913.38      12612.07       136.11 o                         
  -1   4  -6       3799.12       3692.42        90.18 o                         
  -1   4  -7        648.99        697.70        46.56 o                         
   1   4   8       3180.48       3390.15       126.64 o                         
   1   4   9      14056.01      14891.13       209.13 o                         
   1   4  10       1755.70       1853.92        61.14 o                         
   1   4  11       2981.26       3096.59        75.75 o                         
   1   4  12         99.36        132.17        42.00 o                         
   1   4  13        183.99        237.21        45.40 o                         
   1  -4  14       2345.75       2204.43        90.62 o                         
   1  -4  15       1303.27       1449.36        82.98 o                         
   1  -4  16        260.66        386.91        65.92 o                         
   1  -4  17        796.52        992.10        90.03 o                         
   1  -4  18        246.44        213.21       155.02 o                         
  -1  -5  17         33.90        127.24        73.33 o                         
  -1   5  16        606.60        820.04        68.46 o                         
  -1   5  15        376.24        541.86        63.03 o                         
  -1  -5  14        565.23        658.80        71.35 o                         
  -1   5  13       1444.39       1719.27        85.84 o                         
  -1  -5  12       4722.64       5136.33       120.15 o                         
  -1   5  11        614.30        529.26        32.67 o                         
  -1   5  10       5349.60       5114.17        67.73 o                         
  -1  -5   9        652.09        662.45        34.40 o                         
  -1   5   8       1614.03       1700.32        44.55 o                         
  -1   5   7       1754.90       1706.90        47.52 o                         
   1   5  -6       7486.00       7149.12        89.23 o                         
  -1  -5   5       6921.18       6522.77        90.95 o                         
   1  -5  -4      10022.56       9717.81        91.02 o                         
  -1   5   3        285.78        254.07        29.97 o                         
   1  -5  -2      14895.69      14938.87        62.90 o                         
   1  -5  -1       5975.03       5834.02        44.80 o                         
   1  -5   0       8266.67       8258.59       151.25 o                         
   1   5   1       3972.65       3768.34        45.87 o                         
  -1   5  -2       8959.17       8596.69        46.27 o                         
  -1  -5  -3        254.47        245.02        17.79 o                         
  -1  -5  -4       8826.66       8666.55        69.45 o                         
   1   5   5       3630.36       3833.27        83.43 o                         
  -1   5  -6       4952.68       5026.37        77.97 o                         
   1  -5   7       1429.40       1447.90        53.07 o                         
  -1   5  -8       2996.56       2950.72        54.83 o                         
   1   5   9       1174.51       1172.81        48.74 o                         
   1   5  10       2931.79       3036.26        68.48 o                         
   1  -5  11        971.96        855.40        44.23 o                         
   1  -5  12       4748.49       4732.63        80.77 o                         
  -1   5 -13       2765.10       2575.37        78.84 o                         
   1   5  14       1029.22        967.14        78.22 o                         
  -1   5 -15        291.60        286.26        62.44 o                         
  -1   5 -16       1055.14       1054.32        75.35 o                         
   1   5  17         55.34        -45.64        88.94 o                         
   1  -5  18        939.26       1111.25       194.36 o                         
  -1  -6  17         76.35        337.61        91.34 o                         
  -1  -6  16         57.58        145.82        69.09 o                         
  -1   6  15       3071.80       3282.78       110.23 o                         
  -1  -6  14        103.28        191.34        65.33 o                         
  -1  -6  13       1548.75       1618.27        86.24 o                         
  -1  -6  12       1545.17       1640.80        83.66 o                         
  -1   6  11        192.62        254.39        37.18 o                         
  -1  -6  10       2704.91       2609.10        54.25 o                         
   1   6  -9       5360.14       5650.90        74.21 o                         
  -1  -6   8        261.51        299.05        34.59 o                         
  -1  -6   7       9602.03       9808.25       133.12 o                         
  -1  -6   6       1718.19       1694.63        52.04 o                         
  -1  -6   5       2667.78       2506.86        61.48 o                         
  -1   6   4       5988.57       5902.54        93.96 o                         
   1   6  -3      12053.64      11672.98        56.30 o                         
  -1   6   2       4192.01       3978.60        98.73 o                         
  -1   6   1       9743.91       9610.68       170.79 o                         
  -1   6   0        211.85        221.68        56.08 o                         
   1   6   1       9121.06       9072.15       140.74 o                         
   1  -6   2       6030.24       5075.66        55.05 o                         
   1   6   2       6575.07       6526.19       121.74 o                         
   1   6   3       9675.22       9292.52        42.89 o                         
  -1  -6  -4       9579.14       9291.81        55.21 o                         
  -1   6  -5       1629.35       1652.72        31.99 o                         
   1   6   6       2613.80       2518.34        60.82 o                         
  -1   6  -7      10843.69      10673.11       130.85 o                         
   1   6   8        196.84        238.79        41.05 o                         
   1   6   9       8366.07       8259.61        90.91 o                         
   1  -6  10       2006.50       2069.91        60.52 o                         
   1  -6  11        115.71         86.18        26.34 o                         
   1   6  12       1042.51        948.39        55.99 o                         
   1   6  13       1066.54       1023.94        72.53 o                         
   1  -6  14         75.54         44.85        59.71 o                         
   1   6  15       2222.81       2332.43        93.74 o                         
   1   6  16         58.26        192.96        73.75 o                         
   1   6  17        131.63        149.94       113.59 o                         
  -1  -7  16       1252.78       1329.71       102.88 o                         
  -1  -7  15        668.57        787.11        92.04 o                         
  -1   7  14        954.79       1166.03        83.26 o                         
  -1  -7  13        111.81        188.35        64.96 o                         
  -1   7  12       2419.23       2490.94        94.87 o                         
  -1   7  11         50.57         23.52        56.15 o                         
  -1   7  10       2010.42       2100.70        67.03 o                         
  -1   7   9       4028.14       3999.95        66.86 o                         
  -1  -7   8       4400.18       4383.71        96.56 o                         
  -1   7   7        812.47        815.31        45.12 o                         
  -1  -7   6       4254.15       4410.80        76.74 o                         
   1   7  -5       2148.36       2160.68        41.21 o                         
  -1   7   4       4779.90       4481.51        35.95 o                         
  -1  -7   3       1372.26       1398.47        71.16 o                         
   1  -7  -2       3178.91       3228.50       109.61 o                         
   1  -7  -1       1364.11       1256.31        80.57 o                         
  -1   7   0       5992.94       6324.32       147.70 o                         
   1   7   1       1834.28       1701.24        91.51 o                         
  -1   7  -2       5906.56       5824.47       143.19 o                         
   1   7   3       2538.58       2360.31       101.14 o                         
  -1   7  -4       5653.32       5387.97        32.98 o                         
  -1   7  -5       1957.69       1956.76        30.60 o                         
  -1  -7  -6       7088.59       6975.90        58.24 o                         
   1   7   7        512.94        547.36        28.51 o                         
   1   7   8       3294.10       3381.39        79.63 o                         
   1  -7   9       3074.68       3217.05        62.61 o                         
   1   7  10       2783.22       2680.78        68.17 o                         
   1  -7  11         96.20        113.13        59.77 o                         
   1  -7  12       1520.47       1682.25        78.88 o                         
   1  -7  13        205.98        228.73        62.48 o                         
   1  -7  14        589.06        598.21        78.97 o                         
   1  -7  15        809.78        727.99        84.44 o                         
   1   7  16        700.20        717.86       117.10 o                         
  -1   8  14         88.90        134.35       111.98 o                         
  -1  -8  13        353.95        307.34        80.33 o                         
  -1   8  12        593.10        699.01        83.14 o                         
  -1   8  11       1808.23       2031.28        99.34 o                         
  -1  -8  10       1248.10       1272.54        84.42 o                         
  -1   8   9       4696.12       4590.33        98.56 o                         
   1   8  -8        266.25        362.31        68.00 o                         
  -1  -8   7        169.91        345.59        67.32 o                         
   1   8  -6        373.48        436.55        34.55 o                         
  -1   8   5       5201.69       5300.43        42.82 o                         
  -1   8   4       6096.68       6175.58       182.59 o                         
  -1   8   3      24767.44      23677.57       337.95 o                         
   1  -8  -2       4983.67       4802.24       132.94 o                         
   1   8  -1       1571.74       1517.43        91.83 o                         
   1  -8   0          7.49         60.55        62.47 o                         
  -1   8  -1        860.16       1021.07        83.80 o                         
   1  -8   2       2837.37       2833.56       110.91 o                         
  -1   8  -3      16051.36      16079.90       233.08 o                         
   1  -8   4       3328.01       3563.55       120.15 o                         
  -1   8  -5       2990.82       2779.33        26.67 o                         
   1   8   6        275.70        291.41        27.46 o                         
   1   8   7        164.98        232.23        31.37 o                         
  -1   8  -8        340.10        366.85        55.20 o                         
  -1   8  -9       5301.00       5535.98        92.28 o                         
   1   8  10       2379.57       2362.82        82.11 o                         
   1   8  11       3326.36       3274.64       118.51 o                         
   1   8  12        983.57       1010.32        91.76 o                         
   1  -8  13        427.10        499.03        85.83 o                         
   1   8  14         93.73        219.28       144.32 o                         
  -1  -9  11         88.55        140.08       107.46 o                         
  -1  -9  10       2387.48       2457.73       155.71 o                         
  -1   9   9       1076.27       1054.53       128.45 o                         
  -1  -9   8       1065.02       1264.67        91.33 o                         
   1   9  -7       2420.84       2451.23       159.06 o                         
   1   9  -6        506.52        768.53       118.24 o                         
  -1   9   5        824.42        930.44       100.83 o                         
  -1   9   4        582.97        760.10        96.09 o                         
  -1   9   3        251.13        310.28        89.28 o                         
   1   9  -2        337.32        383.68        88.48 o                         
  -1   9   1       3429.83       3496.89       123.38 o                         
   1  -9   0        473.07        577.69        77.92 o                         
  -1   9  -1       3852.03       3829.47       129.18 o                         
  -1   9  -2        531.54        741.64        82.99 o                         
  -1   9  -3        296.34        376.12        74.80 o                         
   1  -9   4        575.14        699.26        83.74 o                         
  -1   9  -5       1491.67       1523.17        98.78 o                         
  -1   9  -6        683.41        748.46       103.37 o                         
  -1   9  -7       3470.04       3795.33       150.65 o                         
  -1   9  -8        559.95        576.32        92.54 o                         
   1  -9   9       1276.45       1439.21       136.22 o                         
   1  -9  10       2586.94       2585.04       162.15 o                         
   1   9  11         73.92        278.12       137.24 o                         
   1  10  -7        257.77        228.00       114.11 o                         
   1  10  -6       1437.33       1649.99       157.84 o                         
   1  10  -5       1984.97       2212.99       131.51 o                         
  -1  10   4        175.52        538.43        97.52 o                         
   1  10  -3       5785.24       5787.80       186.16 o                         
   1  10  -2        183.00        296.34        95.50 o                         
   1  10  -1       1133.64       1280.97       117.70 o                         
  -1  10   0       3241.78       3162.70       126.06 o                         
   1 -10   1       2051.66       2166.16       112.57 o                         
   1  10   2        302.13        455.80        82.76 o                         
   1 -10   3      10728.77      10859.09       208.55 o                         
   1 -10   4        331.66        476.27        84.12 o                         
   1 -10   5       3288.95       3561.09       133.27 o                         
   1 -10   6       1005.86       1184.82       120.12 o                         
   1 -10   7        353.55        392.15       102.51 o                         
   1  11  -6       1258.08       1206.80       158.56 o                         
   1  11  -5       1001.68       1186.78       155.92 o                         
   1  11  -4       1137.61       1191.11       161.70 o                         
   1  11  -3        101.13        375.29       138.83 o                         
   1  11  -2       2138.41       2447.60       204.42 o                         
  -1  11   1       1787.70       2006.20       138.80 o                         
   1  11   0       1111.63       1208.80       123.84 o                         
   1  11   1       1479.49       1512.60       130.24 o                         
  -1  11  -2       1329.13       1574.36       135.22 o                         
  -1  11  -3        108.05        241.63       133.36 o                         
  -1  11  -4        883.50        967.10       162.17 o                         
  -1  11  -5        541.02        417.63       141.22 o                         
  -2   0  16       1106.17       1180.91        88.86 o                         
  -2   0  14          9.21         40.37        57.56 o                         
   2   0 -12       2545.45       2383.43        63.87 o                         
   2   0 -10       2452.20       2350.18        56.36 o                         
   2   0  -8      55678.60      54718.22       267.38 o                         
   2   0  -6     138653.16     143069.83       386.25 o                         
   2   0  -4       4021.18       4156.02       109.33 o                         
   2   0  -2      11970.86      12453.60       148.90 o                         
  -2   0   0      22779.30      22712.80        99.58 o                         
  -2   0  -2         27.71         55.75        19.41 o                         
  -2   0  -2       6277.80       6842.62        93.64 o                         
  -2   0  -4       2277.15       2626.08        83.09 o                         
  -2   0  -6     125880.53     134699.88       641.64 o                         
  -2   0  -8      65272.19      67464.80       487.06 o                         
   2   0  10       2536.37       2534.03        62.64 o                         
   2   0  12       1360.09       1357.04        45.31 o                         
  -2   0 -14          8.99        120.25        90.67 o                         
   2   0  16        639.68        797.19       105.64 o                         
  -2   0 -18         50.07         54.82       107.52 o                         
  -2  -1  17       1015.51       1168.73       229.44 o                         
   2   1 -16       1923.67       2269.10       116.88 o                         
  -2  -1  15       1492.71       1438.79        67.17 o                         
   2  -1 -14        228.88        284.19        45.31 o                         
   2  -1 -13       3650.48       3236.68        55.47 o                         
   2   1 -12       9482.84       8534.05        75.99 o                         
  -2  -1  11        303.47        317.74        28.22 o                         
  -2  -1  10       4293.84       4156.76        53.45 o                         
   2  -1  -9         72.81         56.48        15.63 o                         
   2  -1  -8        337.59        319.23        25.65 o                         
   2  -1  -7      11081.77      11239.47        80.65 o                         
   2  -1  -6       2868.65       2875.90        37.46 o                         
  -2  -1   5       7292.18       7838.57        70.00 o                         
   2  -1  -4      18152.45      18668.88        93.02 o                         
   2  -1  -3       5732.95       6007.49       114.64 o                         
  -2  -1   3       8919.14       9307.24        89.71 o                         
   2  -1  -2      36389.35      38494.79       154.49 o                         
   2  -1  -2      64264.69      69081.49       172.32 o                         
  -2  -1   1       3108.42       3283.30        30.57 o                         
   2  -1  -1       6935.09       7179.91        66.16 o                         
   2  -1   0        793.21        737.26        16.79 o                         
   2  -1   0       1207.35       1117.46        34.66 o                         
  -2  -1  -1       7329.28       7506.85        58.42 o                         
   2  -1   1       8952.22       9501.15       102.58 o                         
  -2  -1  -2      53389.96      54390.93       166.28 o                         
   2  -1   2      72389.15      76977.60       316.53 o                         
  -2  -1  -3       9095.73       9510.70        80.81 o                         
  -2   1  -4      22957.92      23812.86       226.07 o                         
  -2   1  -5       8083.54       8914.46       156.88 o                         
   2   1   6       1497.75       1435.82        41.67 o                         
  -2  -1  -7      12339.88      12769.97       151.76 o                         
  -2  -1  -8        393.70        457.13        46.55 o                         
  -2  -1  -9         47.02         12.80        24.96 o                         
   2  -1  10       3041.88       2553.45        29.69 o                         
  -2   1 -11        362.33        394.22        37.26 o                         
  -2  -1 -12       8262.43       8116.68       108.01 o                         
  -2  -1 -13       3827.18       3640.18        76.16 o                         
  -2  -1 -14        438.17        468.12        41.55 o                         
  -2   1 -15       2008.91       2217.37        52.13 o                         
  -2   1 -16       2084.71       2231.45       100.66 o                         
   2  -1  17       1025.28        985.46        87.13 o                         
  -2   1 -18        584.07        776.25       138.36 o                         
  -2   1 -19       2183.68       2269.26       175.71 o                         
   2   2 -17         97.86        105.23        76.35 o                         
   2   2 -16       1348.45       1319.31        94.28 o                         
   2   2 -15       2507.71       2557.20       107.64 o                         
   2   2 -14       1153.22       1377.07        87.84 o                         
   2   2 -13       3684.27       3536.57        93.01 o                         
   2   2 -12       9395.64       8065.81        83.12 o                         
   2  -2 -11        536.28        497.78        26.87 o                         
  -2  -2  10       1656.67       1659.15        73.75 o                         
   2  -2  -9       8148.96       7716.12       101.54 o                         
  -2  -2   8        682.50        671.53        41.42 o                         
   2  -2  -7       5229.97       5067.17        78.67 o                         
  -2  -2   6       6352.41       6136.05        79.48 o                         
   2   2  -5      11643.92      12222.70        71.79 o                         
  -2   2   3       2599.34       2759.42        32.82 o                         
   2  -2  -2      34212.65      34734.97       174.27 o                         
  -2   2   2      45746.32      46842.55        95.74 o                         
  -2  -2   1      22274.74      23004.54        68.17 o                         
  -2   2   1      41221.87      43977.29       188.86 o                         
  -2  -2   0      54831.39      55717.70       104.66 o                         
  -2   2   0      83459.30      87061.85       308.08 o                         
   2   2   1      36289.66      37216.65        89.57 o                         
  -2   2  -1      47919.53      50162.98       266.65 o                         
   2  -2   2      39953.29      40026.95       114.28 o                         
  -2   2  -3       2441.67       2490.44        34.34 o                         
   2   2   4      10458.14      10491.89       141.41 o                         
  -2   2  -4      15608.87      15865.67        86.14 o                         
   2  -2   5      17323.42      17690.33       103.23 o                         
   2  -2   6       6289.54       6419.30        76.47 o                         
  -2   2  -7       4682.75       4762.99        65.41 o                         
  -2   2  -8        860.74        788.38        31.84 o                         
   2   2   9       5354.85       5574.48        91.19 o                         
   2   2  10       1335.71       1223.50        57.08 o                         
   2   2  11        743.61        727.40        51.82 o                         
   2   2  12       9783.45       9774.92       156.50 o                         
  -2   2 -13       2998.35       3148.97        95.12 o                         
  -2   2 -14       1399.28       1406.74        67.74 o                         
  -2   2 -15       2985.82       2919.87        81.03 o                         
   2  -2  16        934.15        984.06       100.48 o                         
   2  -2  17         63.61         68.23        87.52 o                         
  -2   2 -18       1101.98       1134.35       148.57 o                         
  -2  -3  17        103.73        227.98        80.75 o                         
  -2   3  16         35.28        144.38        75.06 o                         
  -2  -3  15       2360.94       2492.07       109.29 o                         
  -2  -3  14        306.76        485.11       112.86 o                         
  -2  -3  13       5569.96       5360.46       137.48 o                         
  -2   3  12        698.64        674.26        34.40 o                         
  -2  -3  11       6479.16       6478.87       137.16 o                         
   2  -3 -10         79.26        206.56        43.70 o                         
   2  -3  -9      25054.78      25522.60       180.50 o                         
   2  -3  -8         84.15        185.55        31.31 o                         
   2  -3  -7       7483.82       7417.44        82.10 o                         
  -2   3   6         88.07        180.81        27.80 o                         
  -2   3   5      48119.95      47008.83       126.23 o                         
   2  -3  -4         63.90         61.94        19.99 o                         
  -2   3   3      12210.99      11831.97        69.22 o                         
   2  -3  -2        421.92        418.36        15.93 o                         
   2   3  -1       7207.54       7785.38       111.63 o                         
   2  -3  -1       8107.78       8265.46        44.17 o                         
  -2   3   0        109.53        105.65        13.15 o                         
   2  -3   0        166.71        162.26        16.71 o                         
   2   3   1       5487.35       5513.01        30.99 o                         
  -2  -3  -2        521.98        550.99        19.10 o                         
  -2  -3  -3       6953.04       6776.39        49.69 o                         
  -2   3  -4        119.31        167.65        21.86 o                         
   2  -3   5      43802.14      44707.25       277.61 o                         
  -2   3  -6         48.36        145.43        30.48 o                         
   2  -3   7       4761.39       4963.66        78.45 o                         
   2  -3   8         58.16         51.62        23.58 o                         
   2   3   9      29467.71      29340.41       204.60 o                         
   2   3  10         72.62        122.83        43.23 o                         
   2   3  11       9356.31       8669.76       124.10 o                         
  -2   3 -12        716.16        755.92        75.73 o                         
   2   3  13       4080.88       4309.62       110.65 o                         
   2  -3  14        324.16        307.97        60.38 o                         
  -2   3 -15       1954.51       2087.27        82.83 o                         
  -2   3 -16         29.55         30.31        84.28 o                         
  -2   3 -17        152.76        119.25        89.77 o                         
   2   4 -18        306.03        399.46       126.62 o                         
  -2  -4  17         22.66        249.18        84.46 o                         
  -2   4  16        406.71        496.54        86.30 o                         
  -2   4  15       2804.19       3085.78       163.99 o                         
  -2  -4  14        980.72       1137.40       121.55 o                         
  -2  -4  13       2824.91       3014.23       143.38 o                         
   2   4 -12       7850.53       7419.80        90.94 o                         
  -2  -4  11        508.27        622.66        56.91 o                         
  -2   4  10       2653.60       2699.04        70.53 o                         
  -2   4   9       4863.06       4673.93        81.15 o                         
  -2   4   8        306.31        379.92        40.66 o                         
  -2  -4   7       1260.50       1169.75        45.38 o                         
  -2   4   6       9201.26       9115.35        87.89 o                         
   2   4  -5       3380.07       3463.03        45.68 o                         
   2  -4  -4       7456.88       7613.49        56.56 o                         
   2  -4  -3         97.68        108.11        16.65 o                         
  -2   4   2      15859.21      15603.66        59.06 o                         
   2  -4  -1      38204.36      37895.18        86.07 o                         
   2  -4   0      41415.93      40742.11       100.79 o                         
   2  -4   1      42418.04      41350.18       100.93 o                         
  -2   4  -2      15264.35      14694.23        66.48 o                         
  -2   4  -3         51.12        117.81        18.47 o                         
  -2  -4  -4       7727.59       7806.62        57.29 o                         
  -2   4  -5       5725.43       5607.92        60.63 o                         
   2  -4   6       9012.26       9001.87       156.49 o                         
   2   4   7       1394.97       1326.30        51.21 o                         
  -2   4  -8        230.43        222.09        36.02 o                         
   2   4   9       3021.17       3053.85        80.30 o                         
   2   4  10       2334.82       2338.31        74.16 o                         
   2   4  11        629.65        569.45        54.60 o                         
  -2   4 -12       7743.59       7588.02       140.35 o                         
  -2   4 -13       2111.19       2268.58        87.04 o                         
   2   4  14       1090.71       1209.93        77.80 o                         
  -2   4 -15       3246.02       3541.85       104.03 o                         
  -2   4 -16        269.34        216.90        66.04 o                         
   2  -4  17         13.79         32.73        49.78 o                         
   2   5 -17        320.55        461.16       135.57 o                         
  -2   5  16        572.28        615.80        92.08 o                         
  -2  -5  15        318.24        620.41       112.40 o                         
  -2   5  14         76.35        307.57        99.04 o                         
  -2   5  13       1783.20       1894.01        92.56 o                         
  -2   5  12       3964.24       4055.65       111.46 o                         
  -2  -5  11        264.88        355.19        49.04 o                         
  -2   5  10       2558.80       2549.38        64.61 o                         
  -2  -5   9        107.16        139.65        47.76 o                         
  -2   5   8         24.34         32.08        12.60 o                         
  -2  -5   8        235.43        295.50        51.17 o                         
  -2   5   7       7120.83       7024.51        61.44 o                         
   2  -5  -6        665.53        606.82        44.65 o                         
  -2   5   5       7685.71       7702.45        65.66 o                         
   2   5  -4       2122.79       2141.82        30.97 o                         
   2   5  -3       5516.85       5371.66        38.41 o                         
   2  -5  -2      14935.37      15015.67        58.16 o                         
   2  -5  -1       2511.90       2489.98        25.98 o                         
   2  -5   0        842.15        839.54        18.46 o                         
   2   5   1       3469.66       3335.65       115.42 o                         
  -2   5  -1       3835.33       3753.27        34.72 o                         
  -2   5  -2      16795.79      16482.01        70.50 o                         
  -2   5  -3       5098.11       4867.84        43.70 o                         
   2   5   4       3258.17       3322.79        41.28 o                         
  -2  -5  -5       7659.95       7683.10        66.82 o                         
  -2   5  -6       1210.61       1110.68        33.30 o                         
  -2   5  -7       8322.13       8251.86       119.97 o                         
   2   5   8        417.03        355.77        58.88 o                         
   2   5   9         78.28        131.41        48.51 o                         
   2   5  10       1753.75       1772.76        71.56 o                         
  -2   5 -11        362.19        332.07        60.51 o                         
   2   5  12       3760.39       3546.32        97.84 o                         
  -2   5 -13       1933.25       1927.19        83.87 o                         
   2  -5  14        120.38         75.83        31.27 o                         
  -2   5 -15        534.69        704.39        76.41 o                         
   2  -5  16        626.38        547.63        75.26 o                         
   2   5  17        302.99        325.07       170.76 o                         
   2  -5  18         30.78          6.41       151.91 o                         
  -2   6  16        186.73        190.47       107.03 o                         
  -2  -6  15         81.75        196.16        98.44 o                         
  -2  -6  14        120.77        181.42        73.40 o                         
  -2  -6  13         13.48         41.97        69.00 o                         
  -2   6  12       1264.98       1282.80        81.25 o                         
  -2   6  11       1169.15       1075.88        75.22 o                         
   2   6 -10        338.77        396.17        50.56 o                         
   2   6  -9       1439.01       1340.92        29.98 o                         
  -2   6   8      14713.93      14706.77        86.94 o                         
  -2  -6   7        284.52        277.64        51.59 o                         
  -2  -6   6      42041.24      40501.14       328.52 o                         
   2   6  -5        457.77        476.70        28.27 o                         
   2  -6  -4       1169.27       1178.89        27.87 o                         
   2   6  -3        667.10        655.33        21.09 o                         
   2   6  -2       1335.22       1279.15        22.06 o                         
   2   6  -1        138.86        106.54        14.39 o                         
   2   6   0      15479.05      14965.01        86.17 o                         
   2  -6   1        251.04        210.78        22.14 o                         
   2   6   2       1061.06       1009.41        22.58 o                         
   2   6   3        561.06        573.95        22.32 o                         
  -2  -6  -4        653.30        629.24        25.04 o                         
  -2  -6  -5        767.49        816.60        28.56 o                         
   2   6   6      36859.90      36288.69       129.05 o                         
   2   6   7        232.19        309.20        29.29 o                         
  -2  -6  -8      17832.65      17782.36       115.58 o                         
   2   6   9       1230.20       1407.16        60.90 o                         
  -2   6 -10        410.69        458.86        49.42 o                         
   2   6  11       1203.80       1231.75        72.43 o                         
  -2   6 -12        666.43        714.58        68.66 o                         
   2  -6  13          9.05         55.27        40.58 o                         
  -2   6 -14        122.40        128.99        66.94 o                         
   2   6  15        104.51        194.93        81.48 o                         
   2  -6  16         99.41         38.87        48.79 o                         
  -2   7  16        886.71       1088.72       165.71 o                         
  -2   7  15       1124.63       1171.09       113.57 o                         
  -2   7  14         87.03         55.04        73.89 o                         
  -2   7  13       2067.17       2138.18        97.24 o                         
  -2  -7  12       1368.37       1459.24        85.08 o                         
  -2  -7  11         29.13         57.60        43.70 o                         
  -2   7  10        157.57        278.81        49.13 o                         
  -2   7   9         57.04         92.87        28.17 o                         
  -2   7   8        692.57        685.15        35.27 o                         
  -2   7   7       1625.50       1498.52        69.52 o                         
   2   7  -6        333.37        342.77        29.43 o                         
   2  -7  -5         39.92         93.20        23.64 o                         
   2   7  -4       1983.25       1925.99        31.26 o                         
   2  -7  -3        381.95        403.08        20.48 o                         
   2   7  -2       9732.05       9766.50       151.41 o                         
   2   7  -1       1428.34       1366.85        81.44 o                         
   2  -7   0        233.45        136.30        65.20 o                         
   2  -7   1       1568.06       1508.06        35.92 o                         
   2  -7   2      10572.43      10006.53        55.80 o                         
   2   7   3        470.76        471.24        19.89 o                         
  -2   7  -4       3009.30       2905.34        36.97 o                         
   2   7   5         73.62         82.64        23.04 o                         
  -2  -7  -6        185.05        282.75        25.36 o                         
  -2   7  -7       1874.15       1825.32        39.90 o                         
   2   7   8        396.13        392.73        36.94 o                         
   2   7   9         92.34         50.82        27.58 o                         
  -2   7 -10        104.61        179.39        47.30 o                         
  -2   7 -11         34.04         69.15        36.43 o                         
  -2   7 -12       1046.53       1153.64        59.31 o                         
   2   7  13       2107.01       2126.51        81.94 o                         
   2  -7  14        106.17         43.67        37.12 o                         
   2   7  15       1274.56       1295.44       117.64 o                         
   2   7  16        926.47        978.15       115.71 o                         
  -2   8  13        448.29        417.55       167.30 o                         
  -2   8  12       2006.91       2358.50       114.45 o                         
  -2   8  11         95.05        125.33        79.35 o                         
  -2   8  10        679.59        803.33        85.53 o                         
  -2   8   9        860.99        821.03        63.77 o                         
  -2   8   8         85.49        284.04        84.83 o                         
  -2   8   7        305.88        220.89        86.45 o                         
   2   8  -6       1714.25       1819.16        49.28 o                         
   2   8  -5       2297.34       2182.59        44.45 o                         
   2   8  -4       2615.04       2398.44        32.24 o                         
  -2   8   4       4289.78       4323.78       111.75 o                         
  -2   8   3       2583.41       2584.35        97.15 o                         
   2  -8  -2       7573.03       7387.52       141.87 o                         
   2  -8  -1        655.92        775.86        79.02 o                         
   2  -8   0      10330.38      10121.06       163.53 o                         
  -2   8  -1       1163.34       1360.58        87.45 o                         
  -2   8  -2       6147.46       5824.51       132.51 o                         
  -2   8  -3       2278.17       2178.95       100.03 o                         
   2   8   4       3207.66       3018.04        37.06 o                         
  -2   8  -4       4573.01       4515.33       123.21 o                         
   2   8   5       3321.37       3060.31        40.77 o                         
  -2   8  -6       1957.05       1976.13        42.19 o                         
   2   8   7        189.99        187.57        38.62 o                         
   2   8   8        123.23         75.91        57.53 o                         
  -2   8  -8        134.27        328.51        54.01 o                         
   2  -8   9        518.45        620.96        56.01 o                         
  -2   8 -10        510.85        513.76        54.79 o                         
  -2   8 -11        173.02        334.84        60.32 o                         
   2   8  12       2160.17       2163.22        82.91 o                         
   2   8  13        365.57        593.55       146.50 o                         
   2   8  14         96.17        224.70       139.09 o                         
  -2   9  10         40.37         22.01        70.24 o                         
  -2   9   9       2995.02       2871.53       218.24 o                         
   2   9  -8         99.33         81.11        83.37 o                         
   2   9  -7       2016.23       2099.25       147.02 o                         
   2   9  -6         65.27        239.45       114.80 o                         
  -2   9   5       3280.71       3397.21       136.43 o                         
   2   9  -4         81.53        186.29        95.62 o                         
   2   9  -3        398.92        497.20        76.30 o                         
   2  -9  -2        234.57        382.44        77.19 o                         
  -2   9   1       2170.15       2058.60        98.13 o                         
   2  -9   0        229.14        306.08        77.87 o                         
   2  -9   1       1751.05       1946.54        99.29 o                         
  -2   9  -2        302.87        367.78        79.91 o                         
   2  -9   3        425.48        439.10        81.64 o                         
  -2   9  -4         46.40         88.60        74.25 o                         
  -2   9  -5       2872.40       3108.12       138.72 o                         
  -2   9  -6        119.76        119.92        94.42 o                         
  -2   9  -7       1301.97       1368.35        93.02 o                         
   2   9   8         73.43        461.02       137.86 o                         
   2   9   9       3472.71       3969.05       208.17 o                         
   2   9  10         29.39         -5.82       130.57 o                         
   2  10  -7        526.59        977.53       129.02 o                         
   2  10  -6       2311.29       2477.64       127.24 o                         
  -2  10   5        127.37        406.04        99.10 o                         
   2  10  -4        678.19        735.93       103.00 o                         
  -2  10   3         47.90        303.96        99.79 o                         
   2  10  -2        809.42       1073.13        88.77 o                         
   2 -10  -1       2533.52       2803.39       111.61 o                         
   2 -10   0       3774.55       3902.75       122.72 o                         
  -2  10  -1       2972.89       3108.22       114.42 o                         
   2 -10   2        874.86        906.67        90.27 o                         
  -2  10  -3         48.29        128.37        80.04 o                         
   2 -10   4        695.14        740.46        88.50 o                         
  -2  10  -5         73.57        216.65        80.35 o                         
   2 -10   6       2253.27       2134.76       131.76 o                         
   2  11  -6        488.94        641.23       130.79 o                         
   2  11  -5        367.27        668.29       133.45 o                         
   2  11  -4        159.92        689.24       136.84 o                         
   2  11  -3         58.94        359.15       133.87 o                         
   2  11  -2        315.29        827.88       145.45 o                         
   2  11  -1         49.20        180.32       137.88 o                         
   2 -11   0        173.78        433.34       106.98 o                         
   2 -11   1         91.57        330.75       106.02 o                         
  -2  11  -2        363.53        482.94       148.66 o                         
  -2  11  -3         31.37         50.60       135.91 o                         
  -2  11  -4         88.12        204.47       139.01 o                         
  -2  11  -5        361.93        436.83       142.22 o                         
  -3   0  17        440.04        801.22       235.82 o                         
  -3   0  15       2816.72       3879.78       304.20 o                         
   3   0 -13       1961.68       1965.44        78.76 o                         
   3   0 -11        286.11        315.33        36.61 o                         
   3   0  -9       8741.80       8453.23       103.91 o                         
   3   0  -7      23410.58      22726.29       182.94 o                         
   3   0  -7      26306.85      28768.13       348.42 o                         
   3   0  -5      13224.67      13169.23       208.42 o                         
   3   0  -3       6529.32       6406.09       137.27 o                         
  -3   0   1       6807.05       7531.48        98.96 o                         
  -3   0  -1      23999.36      24943.91       132.88 o                         
   3   0   3      18737.25      19309.79       128.45 o                         
  -3   0  -5       7264.18       7474.86        93.31 o                         
  -3   0  -7      17770.11      19109.65       239.36 o                         
  -3   0  -9       8508.45       8411.38       119.54 o                         
  -3   0 -11        170.95        309.88        83.76 o                         
  -3   0 -13       2044.07       1870.19        65.10 o                         
  -3   0 -15       4891.01       4809.67       192.36 o                         
  -3   0 -17        356.65        434.66       106.60 o                         
  -3  -1  17        161.68        175.74       203.01 o                         
  -3  -1  16       1248.40       1596.97       236.24 o                         
   3   1 -15        534.93        720.62        76.43 o                         
   3  -1 -14          8.37         56.85        40.93 o                         
   3   1 -14       1048.64       1000.71        78.52 o                         
   3  -1 -13        544.14        578.78        36.45 o                         
  -3  -1  12       3926.98       3782.89        53.62 o                         
   3  -1 -11       3537.07       3394.25        48.84 o                         
   3   1 -10       4014.28       3821.22        48.31 o                         
   3  -1  -9       2203.92       2222.24        41.54 o                         
   3  -1  -8        317.73        355.10        42.85 o                         
   3  -1  -7       1354.17       1231.64        29.95 o                         
   3  -1  -7       1735.78       1724.09        53.69 o                         
   3   1  -6       2483.43       2491.43        74.07 o                         
   3  -1  -6       4253.11       4362.22        71.19 o                         
   3  -1  -5       2295.04       2376.23        98.96 o                         
   3  -1  -5       3140.27       3149.95        67.57 o                         
   3  -1  -4      10879.96      11334.17       183.71 o                         
  -3  -1   4      11761.44      12146.86       193.57 o                         
   3  -1  -3          5.31         28.70        12.35 o                         
   3  -1  -2       3395.99       3480.07        41.04 o                         
   3  -1  -1       5070.69       5405.80        47.26 o                         
   3  -1   0       4260.25       4262.45        38.23 o                         
   3  -1   1        122.94        127.37        15.05 o                         
   3  -1   1       2770.39       2939.80        66.71 o                         
  -3  -1  -2        897.85        838.05        24.96 o                         
   3  -1   2       2670.93       2759.28        69.61 o                         
   3  -1   3       2192.39       2278.44        41.60 o                         
  -3  -1  -4       7368.83       7374.67       112.83 o                         
  -3   1  -5       2817.14       2847.72        62.94 o                         
  -3   1  -6       4686.10       4642.01        82.52 o                         
  -3   1  -7       1437.93       1335.69        50.17 o                         
  -3   1  -8        242.41        284.85        36.85 o                         
  -3   1  -9       3921.75       3939.77        73.70 o                         
  -3   1 -10       3420.88       3553.34        94.69 o                         
  -3  -1 -11       2591.48       2623.21        90.04 o                         
   3  -1  12       5218.43       3318.71        57.03 o                         
  -3  -1 -12       5846.22       5717.09        99.57 o                         
  -3   1 -13        511.41        450.20        54.32 o                         
  -3   1 -14       1996.81       1878.42        63.49 o                         
  -3   1 -15        293.36        262.12        51.59 o                         
  -3   1 -16        937.45        961.74       131.92 o                         
  -3   1 -17         98.23        245.41       104.23 o                         
  -3   1 -18        737.00        706.81       134.79 o                         
  -3  -2  17        461.54        657.06       144.26 o                         
   3   2 -16         25.33        113.38        71.08 o                         
   3   2 -15       2000.45       2061.01        93.82 o                         
  -3  -2  14        914.25        707.91       125.77 o                         
  -3  -2  13        672.63        571.36        71.11 o                         
   3   2 -12        331.18        375.11        39.02 o                         
  -3  -2  11       4000.11       3983.85        93.77 o                         
  -3  -2  10       4302.19       3998.64        90.76 o                         
   3   2  -9      14234.64      13947.74       115.82 o                         
   3   2  -8       2397.30       2353.38        54.77 o                         
   3   2  -7        132.98        112.91        49.50 o                         
  -3  -2   7       1075.88       1009.74        41.13 o                         
   3   2  -6       1528.85       1463.33        72.77 o                         
   3   2  -6       1534.65       1535.94        44.76 o                         
   3   2  -5        557.44        620.63        51.15 o                         
   3   2  -5      10120.76      10192.01        87.13 o                         
   3  -2  -4        159.97        226.62        32.09 o                         
  -3   2   4       2348.00       2478.37        46.35 o                         
   3  -2  -3      26733.52      26917.29        86.63 o                         
   3  -2  -3      43007.35      41859.61       326.55 o                         
   3   2  -2       1382.82       1402.33        22.54 o                         
   3  -2  -2       1391.54       1344.10        37.15 o                         
   3  -2  -1       7805.72       8018.57        40.43 o                         
   3  -2   0        463.88        472.86        13.19 o                         
   3  -2   1       3644.58       3912.26        31.08 o                         
   3  -2   1       7720.01       8240.44       116.37 o                         
  -3   2  -2         16.70         17.05        10.36 o                         
  -3   2  -3      31169.49      31099.69       149.17 o                         
  -3   2  -3      45127.28      45890.98       207.42 o                         
  -3   2  -4       4274.27       4324.06        52.73 o                         
  -3   2  -5      18607.77      17649.64       124.94 o                         
   3   2   6         11.11          7.31        37.30 o                         
  -3   2  -6        809.34        709.07        43.69 o                         
   3   2   7       1805.94       1703.74        77.72 o                         
  -3  -2  -7       1875.37       1750.48        42.30 o                         
   3   2   8       3922.01       3730.97        54.46 o                         
   3   2   9       2936.51       2838.90       102.40 o                         
   3  -2   9       9568.05       9340.29        90.18 o                         
   3  -2  10       2246.90       2018.71        47.84 o                         
   3  -2  11       2168.35       1940.25        40.29 o                         
  -3   2 -11       3665.76       3665.16       146.71 o                         
   3   2  12        583.81        493.89        73.23 o                         
   3   2  13        369.38        433.35        72.46 o                         
  -3   2 -14        478.29        429.84        67.26 o                         
  -3   2 -15       1047.15       1043.83        73.01 o                         
  -3   2 -16         35.33        118.54        88.54 o                         
   3  -2  17        384.39        401.74        99.07 o                         
   3   3 -17         16.31         37.89        78.79 o                         
   3   3 -16       2723.04       2916.12       111.54 o                         
  -3  -3  15        320.63        338.98       120.80 o                         
  -3   3  14       1615.28       1560.94       132.14 o                         
  -3  -3  13        267.05        352.48       101.87 o                         
  -3  -3  12        275.36        296.78        93.27 o                         
  -3  -3  11        192.26        288.21        58.48 o                         
  -3  -3  10       7281.01       7247.20       114.54 o                         
   3  -3  -9        949.72       1112.96        53.17 o                         
  -3   3   8       3642.37       3469.03        62.37 o                         
   3   3  -7       1701.15       1599.56        39.69 o                         
  -3   3   7       2006.71       2038.69        49.12 o                         
   3   3  -6        206.06        195.90        56.47 o                         
  -3  -3   6        246.37        269.07        35.53 o                         
   3   3  -5        841.78        892.18        69.74 o                         
   3   3  -5       1039.08       1047.73        40.04 o                         
   3   3  -4        420.04        505.11        52.53 o                         
   3  -3  -4       4828.88       4741.08        46.00 o                         
  -3   3   3        693.45        727.14        18.51 o                         
   3   3  -3        747.94        834.24        47.44 o                         
   3   3  -2          0.94         13.94        11.27 o                         
  -3  -3   1       2979.81       3136.53        29.25 o                         
   3  -3   0       1491.38       1495.10        23.42 o                         
  -3   3   0       2270.04       2342.08        67.82 o                         
  -3   3  -1       1773.46       1783.28        24.15 o                         
   3  -3   2       1250.40       1240.94        23.46 o                         
   3  -3   2       1250.89       1385.94        45.94 o                         
  -3   3  -3        104.38        157.49        44.01 o                         
  -3   3  -3        466.43        548.50        25.97 o                         
  -3   3  -4       8663.60       8637.27        62.41 o                         
   3   3   5        377.88        372.88        46.47 o                         
  -3   3  -5        817.38        919.72        32.44 o                         
   3   3   6         77.20         63.09        40.67 o                         
  -3   3  -6        184.78        238.96        28.01 o                         
   3   3   7        585.23        506.56        54.81 o                         
  -3   3  -7       1473.42       1466.78        40.32 o                         
   3   3   8        984.30       1015.33        68.65 o                         
  -3   3  -8       2617.69       2660.30        52.48 o                         
   3   3   9        268.64        286.12        53.31 o                         
  -3   3  -9        691.27        640.02        42.24 o                         
   3  -3  10       4428.19       3806.01        70.63 o                         
  -3   3 -10       7022.55       7144.61       190.13 o                         
   3  -3  11          7.17        -12.73        25.07 o                         
  -3   3 -11        105.60        138.58        69.18 o                         
  -3   3 -12        159.58        114.69        71.54 o                         
  -3   3 -13        475.36        522.16        78.46 o                         
  -3   3 -14        849.88        771.22        80.39 o                         
  -3   3 -15        426.16        572.67        76.32 o                         
  -3   3 -16       3316.44       3391.30       134.18 o                         
  -3   3 -17         44.42        272.40       129.12 o                         
   3   4 -17        566.54        618.34       124.91 o                         
  -3  -4  16          1.42         -7.53       113.85 o                         
  -3  -4  15       1416.98       1786.41       132.80 o                         
  -3   4  14       1406.50       1455.01       123.98 o                         
  -3   4  13        267.39        336.28       100.29 o                         
  -3  -4  12       1521.92       1565.78       108.73 o                         
  -3  -4  11       2835.81       2986.90       120.80 o                         
  -3   4  10       1136.87       1138.16        89.66 o                         
  -3  -4   9       8451.87       8688.18       154.47 o                         
  -3  -4   8       2323.31       2405.99        56.42 o                         
   3  -4  -7       1519.99       1387.79        54.47 o                         
  -3   4   7       2314.18       2267.92        46.74 o                         
  -3   4   6       1217.60       1212.01        50.89 o                         
   3   4  -6       1620.31       1540.19        44.60 o                         
   3   4  -5       7422.69       7202.00       172.07 o                         
   3  -4  -5       8293.15       7841.82        70.70 o                         
  -3   4   4        704.16        678.01        26.54 o                         
   3  -4  -4        899.33        892.58        26.01 o                         
   3   4  -3      39215.51      38481.41       140.81 o                         
   3   4  -3      41112.89      41043.68       135.71 o                         
  -3   4   2       1860.47       1977.45        35.40 o                         
   3  -4  -2       3820.54       3861.49        47.64 o                         
   3  -4  -1      10908.03      11140.44        58.68 o                         
  -3   4   1      11058.07      11046.73       125.94 o                         
  -3   4   0       3584.14       3736.60        35.87 o                         
   3  -4   0       5455.45       5578.04        69.07 o                         
  -3   4  -1        287.38        367.23        20.73 o                         
  -3   4  -1       5982.56       5724.84        57.43 o                         
  -3  -4  -2       3754.14       3836.34        71.87 o                         
  -3   4  -2       4725.51       4645.85        64.37 o                         
  -3   4  -3      24108.81      23146.79       105.74 o                         
  -3   4  -4        741.46        760.79        31.88 o                         
  -3   4  -5       5542.64       5324.70        61.71 o                         
   3   4   6        771.31        754.41        62.69 o                         
  -3   4  -6       1407.03       1398.92        39.70 o                         
   3   4   7       1521.11       1358.95        80.55 o                         
  -3   4  -7       2314.73       2271.04        47.05 o                         
  -3   4  -8       4442.16       4196.04        54.80 o                         
  -3   4  -9      10180.23       9635.02        96.17 o                         
   3  -4  10        316.69        267.70        49.06 o                         
  -3   4 -10        823.94        816.76        81.71 o                         
  -3   4 -11       5386.22       5331.08       138.04 o                         
  -3   4 -12       1515.61       1264.69        94.61 o                         
  -3   4 -13        497.05        632.51        85.76 o                         
  -3   4 -14        755.97        920.20        89.03 o                         
  -3   4 -15        740.91        954.11        75.86 o                         
  -3   4 -16          0.83         39.82        52.33 o                         
   3   5 -17         27.37        -20.85       122.47 o                         
  -3   5  16       1254.72       1466.05       131.57 o                         
  -3   5  15         48.86        161.83       104.72 o                         
  -3  -5  14        365.83        291.57       101.27 o                         
  -3  -5  13       1078.99       1252.12       105.90 o                         
  -3   5  12       2478.64       2780.56       120.73 o                         
  -3  -5  11       1623.89       1537.26        97.81 o                         
  -3   5  10       1200.47       1075.89        86.13 o                         
  -3   5   9        853.24       1118.79        64.93 o                         
  -3   5   8       4808.49       4611.12        70.73 o                         
   3  -5  -7       2407.84       2105.19        76.65 o                         
  -3  -5   7       4344.39       4390.05        65.45 o                         
   3  -5  -6          4.66         39.21        39.44 o                         
   3   5  -6       5090.99       4933.15        69.40 o                         
  -3   5   5        239.89        254.10        21.70 o                         
   3   5  -5       1773.48       1806.92        42.99 o                         
  -3   5   4       5579.12       5349.61        75.18 o                         
   3  -5  -4       6339.02       6445.61        49.65 o                         
  -3   5   3        366.68        359.41        33.28 o                         
   3  -5  -3        632.35        642.01        23.81 o                         
   3   5  -2       2705.82       2748.83        30.85 o                         
  -3   5   1         90.93        119.27        27.15 o                         
   3   5  -1        754.37        764.68        23.76 o                         
  -3   5   0        244.59        279.97        58.44 o                         
   3   5   0        372.29        384.08        19.14 o                         
  -3  -5  -1       1318.16       1356.33        23.20 o                         
  -3   5  -2       5115.55       4917.62       134.43 o                         
  -3  -5  -2       5133.78       4995.27        47.01 o                         
   3  -5   3        700.29        686.50        27.64 o                         
   3  -5   4       4368.37       4286.12        48.29 o                         
  -3   5  -5       3062.56       3084.80        50.17 o                         
  -3   5  -6       9744.35       9597.75        83.30 o                         
  -3  -5  -7       4966.29       5033.35        67.85 o                         
  -3   5  -8       4071.23       4093.55        74.01 o                         
  -3   5  -9        445.79        396.02        49.67 o                         
  -3  -5 -10       1522.41       1461.45        82.17 o                         
  -3  -5 -11        982.39        965.35        67.67 o                         
  -3   5 -12       2624.78       2757.06        87.11 o                         
  -3   5 -13        589.78        561.46        89.79 o                         
  -3   5 -14        445.11        456.26        71.49 o                         
  -3   5 -15         55.33        155.87        68.69 o                         
   3  -5  16        667.33        815.59       134.52 o                         
  -3  -6  16        154.85        124.00       107.85 o                         
  -3  -6  15       1346.88       1668.27       123.34 o                         
  -3  -6  14        127.44        125.63        95.65 o                         
  -3   6  13       1273.15       1206.05       104.38 o                         
  -3  -6  12       1202.30       1404.40        98.82 o                         
  -3   6  11        442.70        545.24        67.87 o                         
  -3  -6  10        875.84       1014.70        69.82 o                         
  -3  -6   9       3603.41       3702.29        88.94 o                         
  -3  -6   8        165.17        186.70        53.28 o                         
   3  -6  -7       6924.41       6419.76       135.95 o                         
  -3   6   7       8273.44       8258.87        74.09 o                         
  -3   6   6       1993.70       1940.03        41.45 o                         
   3   6  -6       2032.48       2037.95        50.89 o                         
  -3   6   5       2705.21       2606.96        58.25 o                         
   3  -6  -5       3006.43       2934.50        52.64 o                         
   3  -6  -4       8325.44       8293.46        54.68 o                         
  -3   6   3       1153.44       1128.44       108.24 o                         
   3   6  -3       5710.85       5621.58        46.77 o                         
  -3   6   2       3641.64       3508.35       151.42 o                         
   3  -6  -2       4240.41       4287.74        41.16 o                         
  -3   6   1       2115.00       2109.26       123.99 o                         
   3  -6  -1       7691.71       7488.49        50.20 o                         
  -3   6   0          8.83         13.24        67.05 o                         
   3  -6   0         13.44          7.79        19.87 o                         
  -3   6  -1      11785.41      11124.66       101.79 o                         
  -3   6  -2       1146.84       1080.72        91.36 o                         
  -3   6  -2       3048.17       2974.95        40.95 o                         
  -3   6  -3       8728.85       7861.72       182.58 o                         
  -3   6  -3       9331.07       8877.05        62.31 o                         
  -3   6  -4       1315.29       1243.47        85.96 o                         
  -3   6  -4       5303.52       5289.37        53.45 o                         
  -3   6  -5       1989.34       1911.78        40.07 o                         
  -3  -6  -6       1115.20       1102.20        37.77 o                         
  -3  -6  -7       6199.10       6080.67        63.71 o                         
  -3   6  -8        314.40        177.87        24.17 o                         
  -3   6  -9       3249.87       3493.93        94.02 o                         
  -3   6 -10       1409.22       1475.42        79.44 o                         
  -3   6 -11        323.00        474.66        72.38 o                         
  -3   6 -12       1511.57       1630.54        77.23 o                         
  -3  -6 -13        934.36        880.14        62.13 o                         
   3   6  14        105.85        206.03        58.19 o                         
   3  -6  15       2181.87       2276.60        84.80 o                         
   3  -6  16        180.97        119.25        56.38 o                         
  -3   7  16         82.56        163.45       108.33 o                         
  -3   7  15        643.46        434.73       140.19 o                         
  -3   7  14       1010.14       1048.21       143.27 o                         
  -3  -7  13         60.81        191.69        86.46 o                         
  -3   7  12       1384.30       1537.41        83.69 o                         
  -3   7  11        811.75        955.10        74.33 o                         
   3   7 -10       2642.40       2671.54        74.05 o                         
   3   7  -9        152.46        242.88        63.38 o                         
  -3   7   9       1599.66       1747.36        78.16 o                         
   3   7  -8       1703.31       1761.28        57.76 o                         
  -3   7   7        443.27        382.81        30.57 o                         
   3  -7  -7        458.64        530.60        43.60 o                         
  -3   7   6       2850.84       2652.23        72.05 o                         
   3  -7  -6       2997.05       2937.11        63.26 o                         
   3  -7  -5        821.76        901.76        71.69 o                         
   3  -7  -5        946.84        961.38        39.92 o                         
  -3   7   4       2195.44       2243.09       147.41 o                         
   3  -7  -4       2296.75       2279.01        34.78 o                         
  -3   7   3          2.92         74.54        93.11 o                         
   3   7  -3        900.99        906.11        26.27 o                         
  -3   7   2       4217.39       3568.91       167.78 o                         
   3  -7  -2       4481.04       4323.04        39.02 o                         
  -3   7   1       2969.78       3069.88       157.68 o                         
   3   7  -1       2990.42       2856.77        46.78 o                         
  -3   7   0       6738.79       6071.79       198.52 o                         
   3  -7   0      10257.18       9647.81        88.19 o                         
  -3   7  -1         39.56         97.58        77.83 o                         
   3   7   1       1590.10       1555.39        45.25 o                         
  -3   7  -2        504.96        595.85        92.21 o                         
   3   7   2       2706.90       2632.73        73.75 o                         
  -3   7  -3       1720.08       1439.00       107.77 o                         
  -3   7  -3       1721.60       1676.93        35.66 o                         
  -3  -7  -4       1340.30       1357.59        34.77 o                         
  -3   7  -5        668.61        728.75        34.68 o                         
  -3   7  -6       1768.47       1610.15        46.72 o                         
  -3   7  -7        260.86        283.32        39.62 o                         
  -3   7  -8       1568.32       1626.63        54.16 o                         
  -3   7  -9       2851.44       2886.47        78.28 o                         
  -3   7 -10       1619.95       1642.04        71.21 o                         
  -3   7 -11        771.00        825.02        60.33 o                         
   3  -7  12       2443.36       2566.01        75.51 o                         
  -3  -7 -13        113.82        197.69        59.26 o                         
   3  -7  14       1679.82       1562.04        82.96 o                         
   3   7  15        392.17        413.48        83.14 o                         
  -3   8  12        359.61        560.77        92.75 o                         
  -3   8  11       1940.23       2089.50       198.79 o                         
   3   8 -10       2692.96       2868.75       113.29 o                         
   3   8  -9       4973.60       5145.66       107.27 o                         
   3   8  -8        564.74        487.64        67.32 o                         
   3   8  -7          9.62         22.34        29.62 o                         
   3   8  -7        132.02        146.94       130.57 o                         
   3  -8  -6        617.49        648.35        81.09 o                         
   3   8  -6       1017.48        842.72       144.05 o                         
  -3   8   5         65.54         75.60        28.45 o                         
   3  -8  -5       3826.44       3976.59       121.54 o                         
   3   8  -4        255.48        311.24        41.23 o                         
  -3   8   4       2496.07       2504.73        62.04 o                         
   3   8  -3       3293.22       3014.80       171.74 o                         
   3   8  -3       9215.43       8883.46        73.11 o                         
  -3   8   2          3.62        -14.40        96.22 o                         
   3  -8  -2       1219.88       1387.41       104.87 o                         
  -3   8   1        691.78        681.12       120.77 o                         
   3   8  -1       1175.86       1138.30       104.13 o                         
  -3   8   0        117.55         84.16        96.15 o                         
   3   8   0        178.93         77.38        34.45 o                         
  -3   8  -1        927.16       1084.31       123.71 o                         
   3   8   1       1288.34       1209.76        46.23 o                         
  -3   8  -2       2329.51       2481.60       155.46 o                         
   3   8   2       2331.40       2157.78        51.80 o                         
   3   8   3      13062.30      12700.35       105.20 o                         
  -3   8  -4       4291.46       4190.01       171.31 o                         
  -3   8  -4       4424.84       4314.13        62.48 o                         
  -3   8  -5       7203.31       6703.46       199.16 o                         
  -3   8  -5       7237.53       7197.49        86.49 o                         
  -3   8  -6       1088.49       1178.21        69.58 o                         
  -3   8  -7        239.46        212.98        59.67 o                         
  -3   8  -8        586.23        659.78        56.50 o                         
  -3   8  -9       2697.71       2816.31        75.75 o                         
  -3   8 -10       1593.61       1512.73        69.88 o                         
  -3   8 -11       1208.52       1295.13        71.33 o                         
   3   8  12        188.44        327.28        86.93 o                         
   3   8  13        141.63        591.71       141.13 o                         
  -3   9   9        858.97       1026.74       194.05 o                         
   3   9  -8        100.44         58.99        92.36 o                         
  -3   9   8        434.32        433.29       178.30 o                         
   3   9  -7       1714.96       1580.45       139.35 o                         
   3   9  -6        229.59        265.41       139.99 o                         
   3   9  -5       1091.82       1116.63       134.87 o                         
   3  -9  -5       1224.90       1208.30       102.38 o                         
   3  -9  -4         31.09         31.45        64.92 o                         
  -3   9   4        794.32        349.11       169.98 o                         
   3  -9  -3        581.15        529.18        84.28 o                         
   3  -9  -2        252.65        301.74        84.78 o                         
  -3   9   1       2637.99       2437.85       170.25 o                         
   3  -9  -1       3441.70       3613.12       143.58 o                         
   3   9   0       1069.20        734.16       129.81 o                         
   3  -9   0       1627.44       1442.37       118.36 o                         
   3   9   1       2916.67       2873.01       114.82 o                         
  -3   9  -2        154.22        198.11        84.82 o                         
   3   9   3        386.10        380.77        88.44 o                         
  -3   9  -4       1461.83       1507.89       135.73 o                         
   3  -9   4       1478.06       1409.61       127.94 o                         
  -3   9  -5        254.89        278.82       104.44 o                         
   3  -9   5        824.94        562.65       162.72 o                         
  -3   9  -6        228.14        196.93       104.66 o                         
  -3   9  -7       1295.34       1224.90       101.74 o                         
  -3   9  -8        691.93        689.33        95.48 o                         
  -3   9  -9        589.67        783.16       116.14 o                         
   3  10  -7        655.02        672.29       116.51 o                         
   3  10  -6        800.93        810.06       123.74 o                         
   3  10  -5       2653.27       2668.82       169.99 o                         
   3  10  -4         10.63        112.31       109.92 o                         
   3 -10  -4         67.57        256.46        97.46 o                         
   3  10  -3       7607.65       7830.08       258.01 o                         
   3 -10  -3       7611.36       7544.72       179.01 o                         
   3  10  -2         83.19        133.64       114.07 o                         
  -3  10   2        610.65        739.35       111.01 o                         
   3 -10  -1       2157.89       2137.76       106.66 o                         
  -3  10   0       1196.64       1122.14       143.38 o                         
   3 -10   0       1821.42       2079.78       129.60 o                         
  -3  10  -1          9.70         -6.74       114.41 o                         
   3 -10   1       1133.70       1188.50       123.27 o                         
  -3  10  -2       1010.26       1013.12       136.32 o                         
   3 -10   2       1053.69       1441.48       128.57 o                         
   3 -10   3       3979.14       4081.75       128.72 o                         
  -3  10  -4        109.07        110.10       106.07 o                         
   3 -10   4        114.62        289.83       114.11 o                         
   3 -10   5       1430.64       1319.05       125.23 o                         
  -3  10  -6        618.51        801.43       154.62 o                         
  -3  10  -7        608.68        968.55       166.46 o                         
   3  11  -6          5.40         79.16       102.70 o                         
   3 -11  -2        500.61        739.93       148.33 o                         
   3 -11  -1        805.05        902.27       157.77 o                         
   3 -11   0         76.95        -55.48       147.29 o                         
  -3  11  -2        912.31       1014.83       141.74 o                         
  -3  11  -3         17.48          6.45       110.28 o                         
  -3  11  -4        456.76        192.76       148.45 o                         
  -3  11  -5        667.89        453.23       116.05 o                         
  -4   0  16       1601.78       1470.04       245.22 o                         
  -4   0  14       8268.90       8517.32       342.43 o                         
   4   0 -12       8370.83       7778.90       146.40 o                         
   4   0 -12       8964.17       9122.43       121.87 o                         
   4   0 -10        581.35        500.61        53.01 o                         
  -4   0  10        670.59        704.07       152.62 o                         
   4   0  -8       2693.83       2648.40        65.49 o                         
  -4   0   8       2965.37       3043.75       166.41 o                         
   4   0  -6       3493.29       3797.06       137.78 o                         
  -4   0   6       4057.31       4425.31       163.47 o                         
   4   0  -4       4185.12       4433.35       133.56 o                         
   4   0  -2      16682.23      18222.59       178.90 o                         
   4   0   0     105994.37     106810.04       304.70 o                         
   4   0   2      43711.48      43464.69       206.55 o                         
  -4   0  -4        499.06        592.95        35.03 o                         
   4   0   6       1080.27        960.41        47.52 o                         
  -4   0  -6       2904.14       2919.99       101.75 o                         
  -4   0  -8       1926.56       2121.13        91.55 o                         
  -4   0 -10        474.45        503.78        80.22 o                         
  -4   0 -12       5506.92       5452.20       150.53 o                         
   4   0  14       5066.71       3716.56       121.41 o                         
  -4   0 -14       8002.81       7989.92       221.24 o                         
  -4   0 -16       2369.22       2403.92       161.02 o                         
  -4  -1  16         26.31        -38.17       197.19 o                         
  -4  -1  15        416.50        356.43       193.30 o                         
   4   1 -14       1108.95       1192.10        77.79 o                         
   4  -1 -13       2878.48       2486.06       102.99 o                         
  -4  -1  13       4570.57       4613.76       252.18 o                         
   4   1 -12        694.76        652.96        43.09 o                         
   4  -1 -12       1389.08       1357.18        49.26 o                         
   4   1 -11       3533.36       3364.89        71.38 o                         
   4  -1 -11       4967.61       4727.09        70.17 o                         
   4  -1 -10       2064.27       1938.28        84.59 o                         
   4  -1 -10       7065.96       6859.11        78.51 o                         
   4  -1  -9       2244.25       2044.09        60.18 o                         
  -4  -1   9       4259.27       4380.40       194.95 o                         
   4   1  -8       2351.42       2274.24        38.60 o                         
  -4  -1   8       2825.77       2881.89       159.16 o                         
   4  -1  -7        468.00        486.46        31.48 o                         
  -4  -1   7       3057.28       3096.28       154.43 o                         
   4  -1  -6       3299.95       3324.56        76.15 o                         
  -4  -1   6       7478.00       7527.07       196.50 o                         
   4  -1  -5       1110.57       1153.13        81.76 o                         
   4  -1  -5       1117.76       1006.82        66.94 o                         
   4  -1  -4      24710.71      23885.32       118.84 o                         
   4  -1  -3       2053.81       2056.18        38.44 o                         
   4  -1  -2       2891.92       2912.09        45.18 o                         
   4  -1  -1       1269.19       1330.71        31.00 o                         
   4  -1   0       3176.46       3152.28        44.58 o                         
  -4  -1  -1          7.59         11.99        17.53 o                         
   4  -1   2       2103.40       2028.67        31.77 o                         
  -4   1  -3       3452.32       3363.94        45.16 o                         
  -4  -1  -4       6804.62       7013.49        91.54 o                         
   4  -1   5         13.79         14.62        38.17 o                         
  -4  -1  -5        593.62        685.45        64.58 o                         
   4  -1   6       8002.27       7568.50       149.51 o                         
  -4  -1  -6       9725.19       9735.82       157.19 o                         
  -4   1  -7       4959.27       4709.09        93.15 o                         
  -4  -1  -7       5203.62       4949.01       126.40 o                         
  -4   1  -8        908.51       1050.00        84.84 o                         
  -4  -1  -8       2136.20       2219.23       157.57 o                         
  -4   1  -9       3859.40       3852.72       138.55 o                         
  -4  -1  -9       5031.13       5139.22       220.58 o                         
  -4  -1 -10      10657.58      10249.05       179.15 o                         
  -4   1 -11       2747.07       2973.41       136.37 o                         
  -4  -1 -11       4591.84       4070.83       233.70 o                         
  -4   1 -12       1692.59       1559.55       105.48 o                         
  -4   1 -13       4743.77       4819.04       151.58 o                         
   4   1  14        187.09        115.07        76.55 o                         
  -4   1 -14        715.08        870.57       123.48 o                         
  -4   1 -15        673.24        641.82       125.96 o                         
  -4   1 -16         37.25        317.91       124.45 o                         
  -4   1 -17         57.85        215.77       130.72 o                         
  -4   2  16        130.20        -52.54       130.76 o                         
  -4   2  15        897.06        988.85       137.11 o                         
  -4  -2  14        141.93         65.17       113.02 o                         
  -4  -2  13       1151.24       1149.38       126.00 o                         
   4   2 -12       1217.66       1148.26        63.93 o                         
  -4  -2  12       1814.93       1785.39       126.54 o                         
   4  -2 -11         23.25         18.35        55.83 o                         
  -4  -2  11        729.16        890.13       104.58 o                         
   4  -2 -10       6746.87       6399.82       149.02 o                         
  -4  -2  10       8181.64       8102.80       175.72 o                         
   4  -2  -9        265.10        273.99        53.96 o                         
  -4   2   9       2230.28       2247.48       108.13 o                         
   4  -2  -8      10460.67      10153.65       111.56 o                         
  -4   2   8      13166.17      13539.15       191.58 o                         
   4  -2  -7       7433.55       7302.59        91.34 o                         
   4   2  -7      12533.73      12592.66       141.51 o                         
   4  -2  -6      13619.64      13283.73        95.05 o                         
  -4  -2   6      23412.01      23157.65       219.74 o                         
   4  -2  -5       4450.14       4228.03        40.83 o                         
   4  -2  -5       4470.26       4578.60        73.08 o                         
   4  -2  -4       6799.28       6777.23        46.20 o                         
   4  -2  -3       7698.77       7727.04        60.27 o                         
   4  -2  -2       3201.43       3194.14        41.75 o                         
   4  -2  -1      13522.92      13778.36        73.81 o                         
  -4   2   0        302.13        262.03        15.88 o                         
  -4   2  -1       1548.12       1558.64        26.74 o                         
  -4   2  -2        466.86        512.08        20.08 o                         
  -4   2  -3       1879.13       2083.48        32.47 o                         
  -4   2  -4      13486.91      13553.77        88.86 o                         
  -4  -2  -5         38.55         54.48        27.35 o                         
  -4   2  -5       2362.00       2275.79        81.87 o                         
   4  -2   6      18755.45      18427.77       231.12 o                         
  -4  -2  -6      25866.36      25342.72       166.01 o                         
   4   2   7       9768.36       9523.24       124.39 o                         
  -4  -2  -7      13649.48      13121.07       129.09 o                         
  -4   2  -8       5181.84       5192.41       155.34 o                         
  -4   2  -8      10643.44      10579.26       183.86 o                         
  -4   2  -9       3763.91       3392.13        68.52 o                         
  -4   2  -9       3902.32       3649.30       133.28 o                         
   4  -2  10       2748.03       2443.95        67.95 o                         
  -4   2 -10       6270.63       5992.70       121.77 o                         
   4  -2  11       1352.04       1172.04        48.42 o                         
  -4  -2 -11       1364.17       1415.31        84.66 o                         
   4  -2  12       1143.96       1024.19        43.78 o                         
  -4  -2 -12       1779.71       1884.42        95.04 o                         
   4   2  13       1914.17       1508.79       117.26 o                         
  -4  -2 -13       1993.45       1851.66       100.06 o                         
   4   2  14         51.74         21.91        80.18 o                         
  -4  -2 -14        111.74        130.75        82.80 o                         
   4   2  15         54.16         69.98        72.83 o                         
  -4   2 -15        507.76        526.54        94.15 o                         
  -4   2 -16        167.85        284.05       110.07 o                         
  -4  -3  16          3.64        228.45       126.71 o                         
  -4  -3  15       2708.16       2866.47       158.04 o                         
  -4  -3  14         22.48         48.11       108.93 o                         
  -4  -3  13        145.24        117.82       101.54 o                         
  -4  -3  12          0.82        108.17        95.35 o                         
  -4  -3  11       4369.63       4351.72       139.98 o                         
  -4   3  10         10.26         12.19        78.88 o                         
  -4  -3   9        208.14        315.17        77.12 o                         
   4   3  -8         36.78          9.07        39.22 o                         
  -4  -3   8         55.67        104.63        66.88 o                         
   4   3  -7       8652.68       8409.76       103.62 o                         
   4  -3  -7       8675.82       8413.56       115.40 o                         
   4   3  -6        245.14        237.81        33.64 o                         
   4  -3  -6        534.45        583.67        40.07 o                         
   4   3  -5       2321.79       2381.86        38.07 o                         
   4  -3  -5       4785.11       4864.17       150.03 o                         
   4   3  -4        735.41        820.48        26.33 o                         
   4  -3  -3       6859.28       7071.05        67.89 o                         
   4  -3  -2         43.52         50.54        17.43 o                         
  -4   3   1      12941.61      13160.42        68.90 o                         
  -4   3   0        313.54        293.97        17.03 o                         
  -4   3  -1       9381.88       9656.62        60.18 o                         
  -4   3  -2         52.12         43.76        17.27 o                         
  -4   3  -3      38556.27      38145.31       145.99 o                         
  -4   3  -4        239.74        261.92        25.61 o                         
  -4   3  -5       4718.03       4660.40        81.44 o                         
  -4  -3  -5       5930.24       5764.97       114.34 o                         
   4   3   6        554.12        543.81        45.70 o                         
  -4   3  -6        682.11        790.40        47.62 o                         
  -4   3  -7       4561.94       4494.05        80.05 o                         
   4  -3   8         36.18         44.93        35.35 o                         
  -4   3  -8         55.39        142.11        71.31 o                         
  -4   3  -9        224.66        236.39        34.75 o                         
  -4  -3  -9        272.09        199.23        79.63 o                         
   4  -3  10          8.15         13.31        30.78 o                         
  -4   3 -10         11.29          7.73        42.72 o                         
  -4   3 -11         11.99         20.18        30.49 o                         
  -4   3 -11       2290.14       2191.09       123.52 o                         
  -4   3 -12          0.97         38.64        27.89 o                         
  -4   3 -12          1.13        111.95       101.59 o                         
   4   3  13        179.40        186.25        97.83 o                         
  -4   3 -13        206.33        155.03        77.99 o                         
   4   3  14          0.28          9.79        86.13 o                         
  -4   3 -14         11.94        -51.70        78.56 o                         
   4   3  15       1323.33       1285.62       110.68 o                         
  -4   3 -15       2376.55       2474.12       115.97 o                         
  -4   3 -16          2.30          3.30        91.20 o                         
  -4   4  15        477.27        540.96       118.31 o                         
  -4  -4  14          9.14        -52.63       104.63 o                         
  -4   4  13        679.69        831.19       108.16 o                         
  -4   4  12        686.99        656.16        99.99 o                         
  -4   4  11        251.99        361.07        88.40 o                         
  -4  -4  10       2270.47       2291.53       107.37 o                         
  -4   4   9       3373.03       3545.02       114.27 o                         
   4   4  -8       4654.11       4009.46        69.62 o                         
  -4  -4   8       5757.90       5617.85       125.52 o                         
   4   4  -7       9610.07       9691.25       213.86 o                         
   4   4  -7      14251.31      14442.55       108.51 o                         
   4   4  -6       9816.22      10101.75       115.91 o                         
   4  -4  -6      15092.23      14943.34       119.81 o                         
   4  -4  -5       5062.11       4752.81       100.08 o                         
   4   4  -5       5315.21       5307.12        65.19 o                         
   4   4  -4       5931.62       6133.86        52.49 o                         
  -4   4   3       4048.55       4018.51        41.08 o                         
  -4   4   2       3490.34       3472.00        45.32 o                         
  -4   4   1       6182.71       5939.61        58.07 o                         
   4  -4   0       2505.65       2372.52        32.31 o                         
  -4   4  -1        314.37        332.80        18.65 o                         
  -4   4  -2       1948.80       1921.65        31.18 o                         
  -4   4  -3        355.08        410.11        23.71 o                         
   4  -4   4       8271.42       8244.42        76.18 o                         
  -4   4  -4      11368.37      11083.61       186.63 o                         
  -4   4  -5        484.78        464.50        36.31 o                         
  -4   4  -5       3127.75       2930.41        68.69 o                         
  -4  -4  -6      10105.19      10158.05       152.49 o                         
  -4   4  -6      15230.36      15099.73       139.17 o                         
  -4   4  -7       8889.42       8892.09       206.81 o                         
  -4   4  -7      13906.91      13983.08       124.16 o                         
  -4  -4  -8       4544.04       4679.64       125.02 o                         
  -4  -4  -9       5336.30       5397.66       138.27 o                         
   4  -4  10        825.61        727.44        51.43 o                         
  -4   4 -10       1785.98       1574.00       104.11 o                         
  -4   4 -11        430.79        428.86        42.32 o                         
  -4  -4 -11        444.92        508.26        95.11 o                         
   4   4  12        426.63        533.46       115.16 o                         
  -4   4 -12        669.01        690.23        80.43 o                         
  -4   4 -13       1299.74       1226.22        90.12 o                         
  -4   4 -13       1300.31       1145.59       120.02 o                         
   4   4  14          8.37        -26.73        89.41 o                         
  -4   4 -14         10.86        196.87        83.60 o                         
   4   4  15         10.38        -57.64        83.66 o                         
  -4  -4 -15        256.74        129.88        56.05 o                         
  -4   5  15        514.23        620.94       115.57 o                         
  -4   5  14        268.48        419.34       104.08 o                         
  -4  -5  13       4443.56       4666.99       147.45 o                         
  -4   5  12         17.00          8.83        49.71 o                         
  -4  -5  11       3424.47       3529.13       123.66 o                         
  -4  -5  10       1523.54       1470.37        94.01 o                         
  -4  -5   9       1315.65       1361.55        89.16 o                         
   4  -5  -8        935.65        860.42        54.62 o                         
  -4  -5   8       1033.00       1176.45       113.70 o                         
   4  -5  -7          5.81        -23.93        44.65 o                         
   4   5  -7       1125.69       1097.02        41.91 o                         
   4  -5  -6        432.92        367.09        60.66 o                         
   4  -5  -6       2552.74       2555.78        53.92 o                         
   4   5  -5        614.99        663.62        49.11 o                         
   4  -5  -5        671.36        658.54        42.47 o                         
  -4   5   4       7982.28       7707.84        57.77 o                         
   4   5  -4       8908.87       8304.21       162.10 o                         
  -4   5   3        928.07        917.67        30.69 o                         
   4  -5  -3       2622.54       2617.66       104.36 o                         
   4  -5  -2        832.48        799.79        34.28 o                         
   4   5  -2        965.22        899.37        53.70 o                         
   4  -5  -1       1405.55       1318.30        32.18 o                         
  -4   5   0       1430.10       1482.87        31.32 o                         
   4  -5   0       2176.76       2126.46        69.46 o                         
   4  -5   1          3.50         27.06        18.88 o                         
  -4  -5  -1        737.35        729.18        51.78 o                         
  -4   5  -2        254.25        265.46        21.56 o                         
  -4   5  -3       3245.46       3208.81        48.90 o                         
  -4  -5  -3       3730.00       3547.31       121.87 o                         
  -4  -5  -4       1774.69       1849.13        55.31 o                         
  -4   5  -4       5942.31       5681.90        82.90 o                         
  -4   5  -5        107.96        154.11        40.53 o                         
  -4   5  -5        429.05        463.52        40.53 o                         
  -4   5  -6       4060.10       3752.98        88.77 o                         
  -4   5  -6       4286.13       4194.59        70.60 o                         
  -4   5  -7       2144.93       2046.72        70.38 o                         
  -4  -5  -7       2147.96       2177.44        60.26 o                         
  -4   5  -8        186.47        246.07        43.74 o                         
  -4   5  -8        674.98        592.78        76.20 o                         
  -4   5  -9       1420.81       1400.21       119.55 o                         
  -4   5  -9       1720.41       1922.25        99.95 o                         
  -4   5 -10       2600.04       2615.93       113.22 o                         
   4   5  11       1658.83       1545.78       143.16 o                         
  -4   5 -11       2994.58       2997.09       124.70 o                         
  -4   5 -12          9.74        -12.81        66.78 o                         
  -4   5 -12         15.96        173.03        91.87 o                         
  -4   5 -13       3269.13       3169.60       122.17 o                         
  -4   5 -13       4698.00       4706.66       157.88 o                         
   4   5  14        441.01        396.26       108.19 o                         
  -4  -5 -14        460.97        580.67        87.84 o                         
   4   5  15        715.69        730.51       109.79 o                         
  -4   5 -15        789.08        930.31       126.27 o                         
  -4   6  15         28.62        -15.12       101.09 o                         
  -4  -6  14       2785.90       3087.46       134.64 o                         
  -4  -6  13          4.02        111.50        94.11 o                         
  -4  -6  12       3876.41       3966.48       129.68 o                         
  -4  -6  11         10.59         38.47        81.25 o                         
  -4  -6  10        136.06        171.20        75.38 o                         
   4   6  -9          0.52         47.00        73.54 o                         
   4  -6  -9         37.44        -90.14        95.97 o                         
   4  -6  -8        201.51        213.80        41.19 o                         
   4   6  -8        707.59        811.61       106.75 o                         
   4  -6  -7          4.05         17.14        28.53 o                         
   4  -6  -7         52.54         26.72        46.50 o                         
   4  -6  -6       2892.66       2907.78        63.68 o                         
   4  -6  -6       2899.26       2902.83        62.54 o                         
   4  -6  -5         22.29         48.06        19.02 o                         
   4  -6  -5        230.34        250.65        39.79 o                         
  -4   6   4       1314.14       1184.60        43.27 o                         
   4  -6  -4       1335.98       1282.89        40.87 o                         
  -4   6   3       1619.87       1588.68        68.38 o                         
   4  -6  -3       1918.45       1968.05        47.48 o                         
  -4   6   2       3030.06       3031.54        95.31 o                         
   4  -6  -2       9647.49       9445.56        80.86 o                         
  -4   6   1       1748.73       1641.88        55.32 o                         
   4  -6  -1       1841.23       1592.78        52.95 o                         
  -4   6   0      27723.56      26805.15       194.28 o                         
   4  -6   0      42198.23      41304.03       181.66 o                         
  -4   6  -1        177.16        226.51        38.87 o                         
  -4   6  -2      12674.45      12236.23       227.05 o                         
  -4   6  -2      14256.46      13695.28        94.11 o                         
  -4   6  -3        571.87        574.32        77.56 o                         
  -4   6  -3       1417.62       1491.66        43.82 o                         
  -4   6  -4         41.83         52.63        26.57 o                         
  -4  -6  -4        727.95        705.45        78.77 o                         
  -4   6  -5        398.49        397.12        51.11 o                         
  -4   6  -5        410.13        466.82        40.46 o                         
  -4   6  -6         12.63         16.40        28.82 o                         
  -4   6  -6       1522.92       1491.07        70.05 o                         
   4  -6   7         92.88        104.67        32.50 o                         
  -4   6  -7         94.99        135.17        57.52 o                         
  -4   6  -8        969.31       1002.67        55.17 o                         
  -4   6  -8       1074.52       1327.50       115.04 o                         
  -4   6  -9         70.71         33.86        39.27 o                         
  -4   6  -9         70.99        113.18       100.51 o                         
  -4   6 -10        208.55        147.14        74.96 o                         
  -4  -6 -10        222.74        373.20        82.36 o                         
   4   6  11         11.09         28.87       109.74 o                         
  -4   6 -11         13.60        174.82        86.88 o                         
   4   6  12        347.26        236.73       113.56 o                         
  -4  -6 -12       2276.50       2622.85       122.89 o                         
  -4   6 -13          0.25         51.13        74.24 o                         
  -4   6 -13          2.28        239.22        98.11 o                         
   4   6  14       1644.99       1685.94       140.74 o                         
  -4   6 -14       2651.11       2603.13       136.86 o                         
   4   6  15          2.86         37.77        93.18 o                         
   4  -6  15         17.02         38.38        81.05 o                         
  -4   7  14        535.41        357.77       136.62 o                         
  -4   7  13        465.81        380.04       129.64 o                         
  -4  -7  12        379.95        399.67       126.84 o                         
   4  -7 -11        426.32        581.88        65.29 o                         
   4  -7 -10        538.47        588.82        63.54 o                         
   4  -7  -9        886.40       1022.51        65.47 o                         
   4  -7  -8       1252.62       1133.90        90.12 o                         
   4   7  -8       1349.66       1527.23       116.98 o                         
  -4   7   7        829.85        926.18        38.14 o                         
   4   7  -7       1796.83       1548.67       117.49 o                         
  -4   7   6        427.75        427.86        20.61 o                         
   4   7  -6       1051.58       1087.04       100.15 o                         
   4  -7  -5          3.89         30.42        22.54 o                         
   4  -7  -5        119.02        172.19        54.85 o                         
  -4   7   4       4484.12       4118.53        76.61 o                         
   4  -7  -4       4705.07       4357.50        71.35 o                         
  -4   7   3         57.91         72.11        41.34 o                         
   4  -7  -3         63.09        165.31        34.02 o                         
  -4   7   2        184.85        149.77        46.93 o                         
   4  -7  -2        196.32        275.26        33.14 o                         
  -4   7   1         22.83         54.99        47.73 o                         
   4  -7  -1         97.46        185.84        31.71 o                         
  -4   7   0        524.82        444.21        73.18 o                         
   4   7   0        798.84        718.17        48.46 o                         
  -4   7  -1        142.93        118.38        69.91 o                         
   4   7   1        154.86        172.71        42.02 o                         
  -4   7  -2         21.99         22.70        70.40 o                         
   4   7   2        118.50        301.27        61.38 o                         
  -4   7  -3          9.91         43.52        68.31 o                         
  -4   7  -3         40.15        123.02        31.38 o                         
  -4   7  -4        423.20        385.50        47.56 o                         
  -4   7  -4       2764.39       2587.42        71.21 o                         
  -4   7  -5        220.51        249.69        36.95 o                         
  -4   7  -5        222.54        242.58        71.18 o                         
  -4   7  -6       1194.84       1227.63        70.41 o                         
  -4   7  -6       1418.17       1453.81        69.71 o                         
  -4   7  -7       1852.07       1974.58        85.43 o                         
  -4   7  -7       2285.34       2296.74        81.66 o                         
  -4   7  -8        185.85        182.31        52.53 o                         
  -4   7  -8        839.85        766.62       104.88 o                         
  -4   7  -9       1024.25       1067.37        56.06 o                         
  -4   7 -10       2806.64       2825.51        78.23 o                         
  -4   7 -11        421.15        335.63        62.48 o                         
  -4   7 -11        643.73        777.04       126.66 o                         
  -4  -7 -12        538.88        412.51        79.34 o                         
  -4   7 -12        590.35        616.13       129.67 o                         
   4   7  13        412.32        494.13       117.85 o                         
   4   7  13        543.12        426.06       103.55 o                         
   4   7  14         11.85         60.16        98.56 o                         
   4   7  14        288.16        338.37       106.91 o                         
   4   7  15        115.05          0.42       153.84 o                         
   4   8 -11        167.97        126.92        78.32 o                         
   4   8 -10       2188.59       2306.27       120.98 o                         
   4   8  -9        311.66        490.96        80.15 o                         
  -4   8   8       1973.65       2105.95        89.89 o                         
   4   8  -7        100.87        102.17        63.18 o                         
   4  -8  -6       1752.82       1773.80        69.52 o                         
  -4   8   5        285.76        276.94        32.06 o                         
  -4   8   4       1454.78       1429.46        60.39 o                         
   4   8  -3       1193.31       1198.04        45.40 o                         
  -4   8   2       1704.01       1563.44        69.09 o                         
   4   8  -2       1734.24       1639.15        57.80 o                         
  -4   8   1       1692.40       1666.79        72.08 o                         
   4   8  -1       1711.31       1489.39        76.65 o                         
  -4   8   0        209.28        218.94        61.50 o                         
   4   8   0        318.55        360.41        60.10 o                         
  -4   8  -1         36.24         70.15        79.27 o                         
   4   8   1        919.86        935.88        64.69 o                         
  -4   8  -2         57.91        128.24        89.29 o                         
  -4   8  -3        630.63        671.11       101.53 o                         
  -4   8  -4       2838.97       2591.32       151.08 o                         
  -4   8  -4       3598.52       3519.04       106.11 o                         
  -4   8  -5        433.32        414.62        52.98 o                         
  -4   8  -6       3439.60       3429.57        85.11 o                         
  -4   8  -7        463.74        411.61        86.20 o                         
  -4   8  -7        516.41        504.38        88.01 o                         
  -4   8  -8        736.77        807.62        61.85 o                         
  -4   8  -9         58.80         76.47        52.59 o                         
   4   8  10       1003.51       1013.20        70.95 o                         
   4   8  11        633.61        498.81       130.02 o                         
   4   9  -8         37.64        -32.80       105.31 o                         
   4   9  -7        923.28        779.55       136.11 o                         
  -4   9   6        154.93        191.47        91.72 o                         
   4   9  -5         28.91        -10.74        59.75 o                         
   4  -9  -4        585.13        612.99        71.89 o                         
  -4   9   3        100.17        145.98        47.41 o                         
  -4   9   2          5.13          4.98        46.76 o                         
  -4   9   1       1615.63       1527.93        70.79 o                         
  -4   9   0        327.31        244.23        54.12 o                         
  -4   9  -1        508.55        610.68        62.17 o                         
  -4   9  -2          1.04         -0.26        61.10 o                         
  -4   9  -3       2850.97       2730.01       105.45 o                         
  -4   9  -4         95.39         24.31        77.96 o                         
  -4   9  -5        109.21         78.26       106.98 o                         
  -4   9  -6        766.24        758.79        98.51 o                         
  -4   9  -7          7.39         -7.89        83.37 o                         
  -4   9  -8        116.58         71.25       111.43 o                         
   4  10  -7        998.36        747.63       133.79 o                         
   4  10  -6       1381.70       1416.86       157.68 o                         
   4  10  -5        767.35        820.14       146.71 o                         
   4 -10  -4        943.36        778.64        89.95 o                         
   4 -10  -3         49.67        167.06        79.46 o                         
  -4  10   2        781.53        664.02        78.83 o                         
  -4  10   1          7.72        -23.54        52.42 o                         
  -4  10   0       1157.69       1153.00        71.68 o                         
  -4  10  -1        405.04        394.74        62.83 o                         
  -4  10  -2        688.01        630.28        90.11 o                         
  -4  10  -3         21.03         -3.05        76.20 o                         
  -4  10  -4        973.10        827.73       129.56 o                         
  -4  10  -5          5.57         -7.43       112.60 o                         
  -4  10  -6       1070.65       1261.89       154.41 o                         
   4 -11  -3         19.98         92.33       103.56 o                         
   4 -11  -2          1.09        110.96       110.13 o                         
  -4  11  -1         91.25        162.07        96.37 o                         
  -4  11  -2         33.86         43.40        99.27 o                         
  -4  11  -3         84.27        110.59       102.94 o                         
  -5   0  15       1478.09       1767.46       246.10 o                         
  -5   0  13       3691.90       4341.68       263.30 o                         
  -5   0  11        834.51       1080.33       177.76 o                         
   5   0  -9         27.51         80.05        31.28 o                         
  -5   0   9       3903.12       4277.56       210.87 o                         
   5   0  -7       7695.14       7834.03       243.90 o                         
   5   0  -5       9575.85       9651.34       129.04 o                         
   5   0  -3       3003.66       3097.98        74.18 o                         
   5   0  -1       3037.94       3304.48        63.83 o                         
   5   0   1      16812.03      17441.72       125.96 o                         
   5   0   3       7315.00       7680.74        82.33 o                         
  -5   0  -5        882.02        834.65        46.47 o                         
  -5   0  -7       9441.65       9631.64       267.60 o                         
  -5   0  -9       7437.37       7750.61       276.80 o                         
  -5   0 -11         61.11         53.01        72.55 o                         
  -5   0 -11        480.16        718.66       172.57 o                         
  -5   0 -13       1941.10       1584.53       228.20 o                         
  -5   0 -15        923.12        939.25       239.91 o                         
  -5  -1  15        149.07        598.01       201.43 o                         
  -5  -1  14        831.14        651.80       192.55 o                         
  -5  -1  13        711.02        982.44       189.23 o                         
   5   1 -12       1837.67       1551.34        83.16 o                         
  -5  -1  12       2170.74       2519.86       207.24 o                         
   5  -1 -11          9.60         41.07        21.77 o                         
  -5  -1  11         12.86        -21.86       145.01 o                         
   5   1 -10       2026.09       1752.89        88.78 o                         
  -5  -1  10       2118.70       1934.58       176.52 o                         
   5  -1  -9        779.85        702.81        36.93 o                         
  -5  -1   9        798.11        832.31       141.97 o                         
   5   1  -8        175.33        223.24        35.19 o                         
  -5  -1   8       1404.34       1346.76       146.63 o                         
   5  -1  -7       1325.18       1431.47        76.51 o                         
   5  -1  -7       1902.91       1632.72       146.59 o                         
   5  -1  -6          2.55         19.48        23.88 o                         
   5  -1  -5       1793.84       1774.53        41.38 o                         
   5  -1  -4       1263.05       1261.59        36.68 o                         
   5  -1  -3       2125.16       2059.31        44.22 o                         
   5  -1  -2         24.45         26.93        19.69 o                         
   5  -1  -1       1042.78       1027.34        32.38 o                         
   5  -1   0        556.51        538.62        28.04 o                         
   5  -1   1        142.51        161.92        20.46 o                         
  -5  -1  -2         36.19         17.50        19.05 o                         
   5   1   3       3070.34       3097.81        47.96 o                         
   5   1   4        687.50        610.81        29.68 o                         
  -5  -1  -5         16.91         30.78        22.43 o                         
  -5  -1  -6       4612.33       4540.66       179.99 o                         
  -5  -1  -7       1798.41       2075.84       153.22 o                         
  -5   1  -8       2353.93       2297.16       117.41 o                         
  -5  -1  -8       2445.48       2426.92       171.75 o                         
  -5   1  -9         34.97        160.73        74.39 o                         
  -5  -1  -9        442.14        340.16       138.38 o                         
  -5   1 -10        177.37        306.66        80.97 o                         
  -5  -1 -10       1235.21       1105.49       160.54 o                         
  -5   1 -11          6.24         49.78        79.26 o                         
  -5  -1 -11         11.25        306.00       156.13 o                         
  -5   1 -12        637.92        595.86        95.56 o                         
  -5  -1 -12       1597.38       1590.00       199.00 o                         
  -5   1 -13        857.30        707.89       104.70 o                         
  -5  -1 -13        994.83        875.28       192.89 o                         
  -5   1 -14       1046.67        729.83       112.00 o                         
  -5  -1 -14       1195.30        972.02       216.37 o                         
  -5   1 -15          2.71         53.78        93.35 o                         
  -5  -1 -15         79.80       -118.31       202.30 o                         
  -5  -2  15        326.91        585.65       133.05 o                         
  -5  -2  14        224.33        446.51       124.17 o                         
  -5  -2  13        748.57        884.91       124.66 o                         
  -5   2  12        461.30        575.91       113.27 o                         
  -5  -2  11       2020.18       2236.67       129.34 o                         
   5   2 -10        131.11        101.07        61.87 o                         
  -5  -2  10        334.68        489.65        95.95 o                         
   5   2  -9       6355.58       5842.05       153.30 o                         
  -5  -2   9       6665.57       7087.65       162.53 o                         
   5   2  -8         40.58         69.02        52.13 o                         
  -5  -2   8         54.71         36.77       109.45 o                         
   5  -2  -7       3503.91       3126.61        37.44 o                         
   5  -2  -7       4146.25       4371.94       129.81 o                         
   5  -2  -6       1333.94       1288.11        29.85 o                         
   5  -2  -5       4805.77       4747.49        44.49 o                         
   5  -2  -4        564.21        577.19        21.64 o                         
   5  -2  -3      16061.96      15827.65        79.72 o                         
   5  -2  -2       4135.13       4136.29        47.27 o                         
   5  -2  -1       8688.66       8794.19        60.54 o                         
  -5   2   0         28.87         10.23        16.04 o                         
  -5   2  -1       1296.05       1350.99        26.71 o                         
  -5   2  -2       2115.08       2171.64        32.56 o                         
  -5   2  -3       2723.01       2593.81        33.96 o                         
   5   2   4        169.37        182.22        21.26 o                         
  -5   2  -5       4682.43       4710.61        61.30 o                         
  -5   2  -6        992.44       1082.11        56.09 o                         
  -5   2  -7       1230.28       1162.06        79.92 o                         
  -5   2  -8         48.25         15.84        41.79 o                         
  -5   2  -9        593.74        645.42        89.61 o                         
  -5   2  -9       3912.04       4145.09       142.60 o                         
  -5   2 -10        389.91        412.45        86.80 o                         
  -5   2 -10        458.36        485.24        98.83 o                         
  -5   2 -11       2814.62       2777.89       145.07 o                         
  -5   2 -11       3102.12       2840.37       142.79 o                         
  -5   2 -12        438.70        358.65        94.01 o                         
  -5   2 -12        559.96        707.51       119.36 o                         
  -5   2 -13       1417.65       1319.95       123.83 o                         
  -5   2 -13       1422.04       1320.49       139.03 o                         
  -5   2 -14        350.12        523.45       105.74 o                         
  -5   2 -14        371.80        444.40       128.69 o                         
  -5   2 -15         32.76         -6.18        96.36 o                         
  -5   2 -15        194.51        108.64       131.30 o                         
  -5  -3  15        141.38        174.76       123.45 o                         
  -5   3  14        777.03        893.26       128.74 o                         
  -5  -3  13        161.07        239.50       109.00 o                         
  -5  -3  12       1078.37       1224.83       116.82 o                         
  -5  -3  11          6.66         42.31        94.51 o                         
  -5   3  10       3127.55       3390.38       130.44 o                         
   5   3  -9        474.47        383.48        75.75 o                         
  -5  -3   9        708.22        722.19        90.54 o                         
   5   3  -8       2336.02       2191.70        84.42 o                         
   5  -3  -8       2708.93       2754.36       162.55 o                         
   5   3  -7        761.65        672.45        57.17 o                         
   5  -3  -7       1639.14       1772.63       135.20 o                         
   5  -3  -6       1083.28       1140.40        53.14 o                         
   5  -3  -5         22.45         11.69        24.00 o                         
   5   3  -4        345.53        361.25        27.68 o                         
   5  -3  -3        289.47        315.33        23.50 o                         
   5   3  -2          0.77          5.85        21.49 o                         
   5  -3  -1       1369.82       1387.71        27.09 o                         
  -5   3   0        802.33        796.69        20.79 o                         
  -5   3  -1       1116.07       1096.88        23.30 o                         
  -5   3  -2       1319.42       1368.77        27.80 o                         
  -5   3  -3         10.25         14.97        16.84 o                         
  -5   3  -4       2804.66       2736.25        46.38 o                         
  -5   3  -5        782.68        771.82        31.70 o                         
  -5   3  -6        229.21        217.00        31.17 o                         
  -5   3  -7       1680.66       1597.68        53.84 o                         
  -5  -3  -7       2078.32       2013.77       145.10 o                         
   5  -3   8        714.24        668.13        55.09 o                         
  -5   3  -8       1933.89       1985.79       106.06 o                         
   5  -3   9        447.71        457.99        50.77 o                         
  -5   3  -9        695.43        856.90        95.76 o                         
  -5   3 -10       5975.51       6131.93       166.48 o                         
  -5   3 -11          2.70         -5.39        76.37 o                         
  -5  -3 -11          5.44        -84.77        94.51 o                         
  -5   3 -12       1688.46       1469.31       130.46 o                         
  -5   3 -12       1791.22       1913.11       132.67 o                         
  -5   3 -13         31.66        -78.11        83.57 o                         
  -5   3 -13        107.12         38.19       111.15 o                         
  -5   3 -14        312.99        299.17        75.15 o                         
  -5   3 -14        633.36        549.15       127.04 o                         
  -5   3 -15         88.84         42.12       127.30 o                         
  -5  -4  14        245.07        483.09       115.75 o                         
  -5  -4  13        783.85       1041.65       115.81 o                         
  -5  -4  12        108.84        195.05        98.37 o                         
  -5  -4  11       2823.71       2986.85       128.22 o                         
   5  -4 -10        266.77        345.93        97.63 o                         
  -5  -4  10        271.55        514.86        93.35 o                         
   5  -4  -9       6419.36       6645.02       153.08 o                         
   5  -4  -8        100.10         73.37        77.28 o                         
   5   4  -8        614.15        401.99       117.66 o                         
   5  -4  -7       1205.13       1241.01        74.68 o                         
   5  -4  -6       4534.74       4640.01       115.15 o                         
   5   4  -5         80.34         70.30        24.90 o                         
   5  -4  -4        788.57        868.16        32.77 o                         
   5  -4  -3       2042.99       2109.85        42.82 o                         
   5  -4  -2        651.98        651.65        25.48 o                         
  -5   4   1       4217.12       4268.22        48.75 o                         
  -5   4   0        509.23        525.20        22.59 o                         
  -5   4  -1       5865.88       5822.15        48.31 o                         
  -5   4  -2       1429.42       1432.67        28.37 o                         
  -5   4  -3      11035.53      10993.04        83.89 o                         
  -5   4  -4       1238.30       1238.18        35.92 o                         
  -5   4  -5       8224.97       8225.65        76.67 o                         
  -5   4  -6        716.00        717.76        40.01 o                         
  -5   4  -7       1199.84       1179.85        46.24 o                         
  -5   4  -8        984.56        991.07        49.82 o                         
  -5   4  -8       1036.83        979.21       126.07 o                         
  -5  -4  -9          9.55         46.87        37.65 o                         
  -5   4  -9       3358.55       3332.19       170.72 o                         
   5  -4  10          9.16         51.38        47.44 o                         
  -5   4 -10        148.44        426.61        91.88 o                         
  -5   4 -11       1560.77       1867.54       120.61 o                         
  -5   4 -12         44.22         84.37        92.44 o                         
  -5   4 -12         88.99        199.71       102.95 o                         
  -5   4 -13        265.62        234.26        74.36 o                         
  -5   4 -13        602.47        740.14       116.92 o                         
  -5   4 -14        393.89        315.16        79.97 o                         
  -5   4 -14        414.47        435.62       119.82 o                         
  -5  -5  15        199.26        119.94        83.70 o                         
  -5  -5  14       1042.01       1108.58       120.87 o                         
  -5  -5  13        939.45        994.67       112.07 o                         
  -5  -5  12       1478.29       1824.80       118.60 o                         
   5  -5 -11        240.83        220.07        68.36 o                         
  -5  -5  11        279.98        252.22       130.41 o                         
   5   5 -10       2978.58       3571.66       163.45 o                         
   5  -5 -10       2987.68       3221.99       174.58 o                         
   5  -5  -9         77.72         95.64        56.86 o                         
   5  -5  -8        346.74        290.37        40.70 o                         
   5  -5  -7        152.88        149.24        53.16 o                         
   5  -5  -6        822.10        802.58        64.91 o                         
   5  -5  -5       1805.71       1791.86        41.64 o                         
   5  -5  -4        795.54        889.65        33.11 o                         
  -5   5   3         55.25         62.08        19.32 o                         
   5  -5  -2       2202.43       2186.57        37.01 o                         
   5  -5  -1       3472.50       3438.02        44.87 o                         
  -5   5   0       4888.18       4929.21        46.78 o                         
  -5   5  -1       2018.28       1960.72        33.06 o                         
  -5   5  -2        456.09        464.35        24.43 o                         
  -5   5  -3        381.66        407.01        29.68 o                         
  -5   5  -4          2.24         26.32        26.47 o                         
  -5   5  -5        499.71        479.76        45.87 o                         
  -5   5  -6        510.03        477.84        38.85 o                         
  -5   5  -7          5.24         -4.06        31.37 o                         
  -5   5  -8         77.05        112.44        35.99 o                         
  -5  -5  -9         59.05         51.76        38.42 o                         
  -5   5  -9         99.63        141.81       113.53 o                         
  -5   5 -10         17.43        100.05        52.56 o                         
  -5   5 -11         74.99        132.01        69.81 o                         
  -5   5 -12        925.74        862.59        74.81 o                         
  -5  -5 -13       1524.88       1545.47       112.26 o                         
  -5   5 -13       1599.69       1656.76       177.76 o                         
  -5  -5 -14       1946.18       1797.99       117.90 o                         
  -5   5 -14       1959.70       2303.13       196.96 o                         
   5   5  15        266.23        210.12       107.21 o                         
   5   6 -14         97.83        -19.34       100.01 o                         
  -5  -6  14         97.97        339.74       153.42 o                         
   5  -6 -13       1258.08       1305.09        93.53 o                         
   5  -6 -12        591.32        593.47        77.69 o                         
   5  -6 -11        209.59        165.40        64.81 o                         
   5  -6 -10       1442.77       1415.85        82.98 o                         
   5  -6  -9         13.85         53.15        55.12 o                         
   5  -6  -8        106.39         65.08        54.80 o                         
   5  -6  -7       2114.92       1945.72        63.01 o                         
   5   6  -6        646.16        781.96        61.34 o                         
   5  -6  -5       5633.59       5793.23        79.78 o                         
  -5   6   4        888.23        857.79        30.86 o                         
   5   6  -4       2849.97       2899.95        87.43 o                         
  -5   6   3       2072.61       2051.90        41.95 o                         
   5   6  -3       2946.16       2873.05        83.53 o                         
   5  -6  -2        314.21        315.64        23.27 o                         
  -5   6   1       1329.12       1197.26        36.31 o                         
   5   6  -1       4175.94       3973.28        97.09 o                         
   5  -6   0        390.97        387.95        26.17 o                         
   5  -6   0        595.10        273.35        91.99 o                         
  -5  -6  -1       5452.56       5421.23        51.56 o                         
  -5   6  -2       3187.91       3171.41        58.10 o                         
  -5   6  -2       3351.96       3371.56       125.95 o                         
  -5   6  -3       1673.15       1717.00        49.05 o                         
  -5   6  -3       2755.27       2640.15       112.39 o                         
  -5   6  -4       3757.35       3820.17        59.11 o                         
  -5   6  -5         61.25        122.36        40.01 o                         
  -5   6  -6       1034.91       1012.94        56.41 o                         
  -5   6  -7       2991.02       2964.78        81.92 o                         
  -5   6  -8        185.86        196.49        49.57 o                         
  -5   6  -9       3874.30       4031.48        98.91 o                         
  -5   6 -10        700.51        778.60        79.74 o                         
  -5   6 -10       1453.79       1902.88       147.50 o                         
  -5   6 -11        154.08        194.46        51.81 o                         
  -5   6 -12        109.99        103.51        53.45 o                         
  -5   6 -13         13.79        -47.11        60.16 o                         
  -5  -6 -14          0.26        -43.73        78.91 o                         
  -5   6 -14         51.34        -68.35       140.29 o                         
   5   6  15        148.06        -18.52       103.31 o                         
   5   7 -14        602.60        618.56       120.04 o                         
   5   7 -13        124.56         22.16        94.40 o                         
   5  -7 -12        593.22        611.23        76.58 o                         
   5  -7 -11          3.21        -26.98        55.87 o                         
   5  -7 -10         35.50         97.13        59.96 o                         
   5  -7  -9        438.37        445.93        62.11 o                         
   5  -7  -8       1131.28       1314.14        73.28 o                         
   5  -7  -7       1281.19       1314.78        70.74 o                         
   5  -7  -6        656.95        676.16        48.91 o                         
  -5   7   5        218.86        213.36        23.69 o                         
  -5   7   4        338.24        329.77        29.79 o                         
   5   7  -4        786.46        676.81        92.36 o                         
  -5   7   3        863.04        891.35        48.71 o                         
   5  -7  -3       1908.03       1898.68        63.25 o                         
  -5   7   2       1144.91       1060.37        75.56 o                         
   5   7  -2       1275.48       1385.76        49.40 o                         
  -5   7   1        253.13        264.19        63.15 o                         
   5   7  -1        258.05        116.46        27.59 o                         
  -5   7   0       1247.00       1211.97        57.97 o                         
   5   7   0       1898.07       1760.23        75.05 o                         
  -5   7  -1          9.42         33.78        66.94 o                         
   5   7   1        141.59         90.20        70.95 o                         
  -5   7  -2        250.08        278.23        47.89 o                         
  -5   7  -3       2001.48       2031.65        60.81 o                         
  -5   7  -3       2452.08       2161.05       103.65 o                         
  -5   7  -4        858.48        912.37        50.83 o                         
  -5   7  -4       1035.08       1136.76        94.27 o                         
  -5   7  -5          1.41          8.51        37.09 o                         
  -5   7  -6       3875.43       3909.37        86.09 o                         
  -5   7  -7        494.91        572.02        53.18 o                         
  -5   7  -8       2832.65       2924.89        84.56 o                         
  -5   7  -9        200.51        212.01        52.46 o                         
  -5   7 -10        496.47        495.89        54.81 o                         
  -5   7 -11        160.86        180.86        58.58 o                         
   5   7  12         48.35         -7.87       119.51 o                         
  -5   7 -12        358.08        262.12       131.34 o                         
  -5   7 -13         74.70        237.89       102.32 o                         
   5   8 -10          1.47        -21.13        77.26 o                         
   5   8  -9       1340.79       1497.53       110.39 o                         
   5   8  -8         24.82         61.17        72.36 o                         
   5   8  -7        930.47       1126.81        94.61 o                         
   5   8  -6        194.00        188.24        68.57 o                         
   5   8  -5       2234.47       2186.96        81.56 o                         
   5   8  -4       2437.95       2603.33        86.76 o                         
  -5   8   3       6923.97       5909.59       113.58 o                         
   5   8  -3       6970.44       7574.84       163.11 o                         
  -5   8   2       2742.02       2367.13       106.06 o                         
   5   8  -2       3255.07       3072.42       119.79 o                         
  -5   8   1       2555.68       2056.69       111.58 o                         
  -5   8   0         22.03         79.65        71.08 o                         
  -5   8  -1         15.55         49.36        77.59 o                         
  -5   8  -2        982.62       1028.38       112.77 o                         
  -5   8  -3         89.02         76.57        90.15 o                         
  -5   8  -4        250.18        249.36       103.02 o                         
  -5   8  -4       1523.06       1468.04        99.35 o                         
  -5   8  -5        726.96        758.20        64.07 o                         
  -5   8  -6        109.27        114.89        54.67 o                         
  -5   8  -7        298.68        293.06        60.65 o                         
  -5   8  -8        177.37        146.47        55.79 o                         
  -5   8  -9        386.46        361.53        62.68 o                         
   5  -9  -4        144.83         37.57        97.13 o                         
   5  -9  -3        228.61        165.12       105.28 o                         
  -5   9   2        171.18        154.14        62.53 o                         
  -5   9   1       1135.29       1011.59        80.25 o                         
  -5   9   0          1.98         20.41        82.23 o                         
  -5   9  -1       1029.87       1054.14       118.12 o                         
  -5   9  -2        552.27        426.52       106.95 o                         
  -5   9  -3         12.95          6.76        97.05 o                         
  -5   9  -4        432.07        327.86        90.44 o                         
  -5   9  -5        847.00        927.47       136.10 o                         
  -5   9  -6        287.26        293.42       121.80 o                         
  -5   9  -7       2009.23       1911.76       170.95 o                         
   5 -10  -3          9.65          5.92       104.69 o                         
   5 -10  -2         31.13         57.53       110.44 o                         
   5 -10  -1        384.98        575.46       128.58 o                         
   5 -10   0        417.88        296.34       131.78 o                         
   5 -10   1       1942.77       1844.61       114.52 o                         
  -5  10  -2        771.79        610.29       130.67 o                         
  -5  10  -3       3474.51       3611.01       205.54 o                         
  -5  10  -4         75.39        128.32       124.91 o                         
  -5  10  -5       2003.57       2159.20       182.54 o                         
  -6   0  14        235.73        266.79       202.69 o                         
  -6   0  12       1978.39       2525.99       226.61 o                         
   6   0 -10       4348.52       4375.11       246.40 o                         
   6   0  -8       9398.10      10001.52       289.99 o                         
   6   0  -6      22530.46      23561.13       409.51 o                         
   6   0  -4       5172.88       5128.65        97.02 o                         
   6   0  -2       2014.38       2230.30        69.82 o                         
   6   0   0        544.42        586.19        40.95 o                         
  -6   0  -2       2369.33       2423.22        67.40 o                         
   6   0   4       4303.22       4655.47       132.91 o                         
  -6   0  -6       8979.49       9494.21       275.65 o                         
  -6   0  -8      18060.33      18185.03       398.02 o                         
  -6   0 -10       4372.48       5000.58       256.98 o                         
  -6   0 -12       1090.48       1055.70       165.32 o                         
  -6   0 -14        407.75        782.97       225.50 o                         
  -6  -1  14        167.49        367.84       191.86 o                         
  -6  -1  13        397.10        802.97       193.29 o                         
  -6  -1  12       2312.07       2582.01       217.32 o                         
   6  -1 -11         26.31       -152.07       152.07 o                         
   6  -1 -10       3451.70       3692.42       205.78 o                         
   6  -1  -9         18.70         18.59        44.35 o                         
   6  -1  -8        128.86        134.22        29.19 o                         
   6  -1  -7         64.01         74.48        28.85 o                         
   6  -1  -6       4255.37       4033.91        77.42 o                         
   6  -1  -5       2220.52       2208.34        61.85 o                         
   6  -1  -4       2634.28       2587.35        68.04 o                         
   6  -1  -3       3544.63       3496.58        78.06 o                         
   6  -1  -2       3524.07       3202.26        76.83 o                         
   6  -1  -1        201.13        148.32        25.82 o                         
   6   1   0        344.75        353.73        30.13 o                         
   6   1   1       2366.61       2234.63        51.85 o                         
   6   1   2       8845.54       8685.72        94.76 o                         
   6  -1   3       1971.45       1974.39        64.05 o                         
  -6  -1  -4      11792.83      12497.99       287.05 o                         
  -6  -1  -5       4551.62       4328.82       184.04 o                         
  -6  -1  -6          1.42         77.80        87.65 o                         
  -6  -1  -7       1886.83       1722.35       144.66 o                         
  -6  -1  -8       1568.02       1655.62       150.83 o                         
  -6  -1  -9         12.12        144.62       107.69 o                         
  -6  -1 -10        439.42        391.88        72.35 o                         
  -6   1 -11          7.01         78.22        69.17 o                         
  -6  -1 -12        615.19        511.35        86.62 o                         
  -6   1 -13        689.34        659.01        91.90 o                         
  -6   1 -14        294.08        348.96        88.74 o                         
  -6  -2  14        960.66        850.91       158.03 o                         
  -6   2  14       1419.65       1637.17       208.07 o                         
  -6  -2  13       1207.12       1251.35       135.51 o                         
  -6  -2  12        555.79        567.70        96.22 o                         
  -6   2  12       1358.66       1551.95       183.35 o                         
   6  -2 -11          2.85         11.63        74.43 o                         
   6   2 -10        577.05        688.45       130.31 o                         
   6  -2 -10        752.26        727.21       158.73 o                         
   6   2  -9       4050.29       3894.22        94.53 o                         
   6  -2  -8        398.28        406.47        49.27 o                         
   6  -2  -7       3868.35       3570.77        53.95 o                         
   6  -2  -6         79.98        104.26        24.86 o                         
   6  -2  -5         68.86         72.27        25.97 o                         
   6  -2  -4       3304.49       2981.51        60.82 o                         
   6  -2  -3         48.92         81.46        29.24 o                         
   6  -2  -2      18310.23      17480.43       143.01 o                         
   6  -2  -1       2272.12       2210.57        49.36 o                         
   6  -2   0      12335.60      12233.27       103.39 o                         
   6  -2   1       9100.75       8913.97        91.55 o                         
   6  -2   2       4716.27       4669.56        69.66 o                         
  -6   2  -3         22.41         21.02        28.73 o                         
  -6   2  -4       3893.12       3994.66        90.38 o                         
  -6   2  -5       6899.98       6938.13       118.51 o                         
  -6   2  -6        293.00        282.63        48.85 o                         
  -6   2  -7       2974.59       2919.08        88.53 o                         
  -6   2  -8        192.48        258.68        65.46 o                         
  -6   2  -8        400.43        467.60       134.73 o                         
  -6   2  -9         24.39        -14.55        90.20 o                         
  -6  -2  -9       2139.08       2194.14       180.96 o                         
  -6  -2 -10        335.59        226.13       115.22 o                         
  -6   2 -10        636.87        768.55       154.82 o                         
  -6   2 -11          4.98         46.79        70.18 o                         
  -6   2 -11          6.47        -62.11       140.47 o                         
  -6   2 -12       1537.76       1531.20       102.65 o                         
  -6  -2 -12       1827.93       1975.71       209.74 o                         
  -6   2 -13        150.35        175.85        66.80 o                         
  -6   2 -14        879.10        993.88       117.87 o                         
  -6  -3  14         75.67        122.83        89.82 o                         
  -6  -3  13       2319.42       2336.07       105.81 o                         
   6  -3 -12        112.14        130.85        80.40 o                         
   6  -3 -11       1477.83       1345.84       103.85 o                         
   6  -3 -10         31.25         81.60        70.79 o                         
   6   3  -9       2052.62       2262.21       152.81 o                         
   6  -3  -9       5187.58       4788.08       211.17 o                         
   6  -3  -8         36.85         59.43        62.22 o                         
   6  -3  -7        611.06        646.18        74.27 o                         
   6  -3  -6        120.91        137.01        58.02 o                         
   6  -3  -5       4920.51       5148.90       130.32 o                         
   6  -3  -4          5.27        -25.53        49.63 o                         
   6  -3  -3       9981.54       9563.16       101.04 o                         
   6  -3  -2         17.31         30.95        27.88 o                         
   6  -3  -1         19.09         15.53        24.61 o                         
   6  -3   0         61.09         74.41        26.06 o                         
   6  -3   1       2087.22       2077.98        43.71 o                         
  -6   3  -2         82.20         96.25        25.85 o                         
  -6   3  -3        468.67        535.04        38.13 o                         
  -6   3  -4        109.36        134.41        41.28 o                         
  -6   3  -5        619.64        597.77        52.37 o                         
  -6   3  -6          1.82          1.33        42.18 o                         
  -6   3  -7          6.79         45.83        45.12 o                         
  -6   3  -8         13.91         54.36        38.21 o                         
  -6   3  -8         33.15         28.13       121.78 o                         
  -6   3  -9       6004.43       5631.06        96.46 o                         
  -6  -3  -9       7076.11       6953.03       249.39 o                         
  -6  -3 -10         38.20         81.79        43.98 o                         
  -6   3 -10         54.52        371.66       139.86 o                         
  -6   3 -11       9270.26       9511.79       211.25 o                         
  -6   3 -12        116.83        131.67        63.29 o                         
  -6   3 -13        518.32        701.36        77.03 o                         
   6  -4 -14        775.37        715.78        99.27 o                         
   6  -4 -13       1152.93       1251.88       105.93 o                         
   6  -4 -12        942.44        933.09        95.69 o                         
   6  -4 -11          0.19         50.74        71.14 o                         
   6  -4 -10       1083.97        989.10        89.43 o                         
   6  -4  -9       2733.50       2854.76       113.44 o                         
   6  -4  -8       1131.59        979.64        82.12 o                         
   6  -4  -7       1415.84       1382.05        84.77 o                         
   6  -4  -6        404.97        543.01        66.07 o                         
   6  -4  -5         84.91         99.04        56.20 o                         
   6  -4  -4       1605.76       1540.79        81.09 o                         
   6  -4  -3        413.22        485.88        62.50 o                         
   6  -4  -2       7311.29       7452.10       142.67 o                         
   6  -4  -1       3302.26       3153.21       101.54 o                         
   6  -4   0       5822.15       5732.56        75.51 o                         
  -6   4  -1       9966.70       9984.86        98.11 o                         
  -6   4  -2       3147.60       3134.12        61.29 o                         
  -6   4  -3        512.35        566.76        47.08 o                         
  -6   4  -4       2781.57       2729.45        77.27 o                         
  -6   4  -5       3569.97       3532.62        88.34 o                         
  -6   4  -6        577.21        644.44        56.54 o                         
  -6   4  -7       1826.66       1749.92        74.23 o                         
  -6   4  -8         59.47         12.79        48.82 o                         
  -6   4  -9          0.39         46.40        52.94 o                         
  -6   4 -10        782.24        667.96        67.05 o                         
  -6   4 -11         10.20         48.69        58.36 o                         
  -6  -4 -12       1127.90       1235.89       105.65 o                         
  -6   4 -13         66.87        118.26        85.12 o                         
   6  -5 -13          3.59         67.76        77.13 o                         
   6  -5 -12        606.75        604.74        83.95 o                         
   6  -5 -11         21.45         35.27        68.00 o                         
   6  -5 -10       2008.53       2021.50       100.83 o                         
   6  -5  -9         29.16         42.33        64.04 o                         
   6  -5  -8         41.84         77.58        61.98 o                         
   6  -5  -7         95.45        146.95        59.37 o                         
   6  -5  -6        936.63       1073.97        75.27 o                         
   6  -5  -5       2274.96       2386.92        94.38 o                         
   6  -5  -4        322.29        352.15        59.19 o                         
   6  -5  -3       3083.49       3086.59        99.15 o                         
   6  -5  -2       1019.52        973.55        47.35 o                         
  -6   5   1        332.89        282.31        40.65 o                         
  -6   5   0        494.70        543.23        35.87 o                         
  -6   5  -1       1946.83       1865.88        49.65 o                         
  -6   5  -2       2180.88       2114.29        52.96 o                         
  -6   5  -3        974.03       1008.00        53.86 o                         
  -6   5  -4       2738.91       2775.76        76.81 o                         
  -6   5  -5       3174.18       3251.66        85.87 o                         
  -6   5  -6        291.15        236.29        50.74 o                         
  -6   5  -7       1894.80       1807.87        75.99 o                         
  -6   5  -8       1071.75       1228.94        70.58 o                         
  -6   5  -9         14.29         30.84        51.81 o                         
  -6   5 -10        240.71        254.84        59.35 o                         
  -6   5 -11         26.20         14.00        56.53 o                         
  -6   5 -12        321.07        308.15        80.84 o                         
  -6   5 -13        294.10        335.75        86.52 o                         
   6   5  14        156.01         38.01       126.12 o                         
   6  -6 -13         27.30         73.59        73.76 o                         
   6  -6 -12        639.24        692.03        86.39 o                         
   6  -6 -11        251.71        213.99        71.86 o                         
   6  -6 -10        712.90        677.17        77.81 o                         
   6  -6  -9        506.76        617.65        74.85 o                         
   6  -6  -8       2500.58       2491.04        99.67 o                         
   6  -6  -7        219.49        247.01        62.25 o                         
   6  -6  -6       8047.04       8593.31       154.47 o                         
   6  -6  -5          0.64          7.73        53.22 o                         
   6  -6  -4       2620.88       2766.12        94.58 o                         
   6  -6  -3         81.31         77.74        49.77 o                         
  -6   6   2        148.72        156.71        36.79 o                         
  -6   6   1         62.28         91.41        42.57 o                         
   6  -6  -1        118.63        182.28       101.40 o                         
  -6   6   0         34.87         24.88        37.64 o                         
  -6   6  -1        107.93        158.99        31.77 o                         
  -6   6  -2       1578.72       1596.84        60.06 o                         
  -6   6  -3         21.28         72.57        39.74 o                         
  -6   6  -4       1338.65       1477.19        62.85 o                         
  -6  -6  -5        373.69        361.40        49.29 o                         
  -6   6  -6       2251.86       2275.24        77.14 o                         
  -6   6  -7        181.08        200.12        51.66 o                         
  -6   6  -8       5785.20       5590.58       115.38 o                         
  -6   6  -9        143.46        141.02        55.51 o                         
  -6   6 -10       1146.69       1137.65        74.27 o                         
  -6   6 -11        150.49        120.56        70.14 o                         
  -6   6 -12        270.17        282.38        77.62 o                         
   6   6  13         11.07       -123.29       130.59 o                         
   6   7 -12        295.06        456.93       111.66 o                         
   6   7 -11         73.98        185.58        99.47 o                         
   6  -7 -10        488.24        494.49        73.14 o                         
   6  -7  -9         15.73         64.38        61.56 o                         
   6  -7  -8        219.38        295.01        64.66 o                         
   6  -7  -7         19.58         47.47        56.61 o                         
   6  -7  -6        815.35        829.04        67.88 o                         
   6  -7  -5         22.69         69.41        53.66 o                         
   6  -7  -4        182.32        202.74        54.01 o                         
  -6   7   3        241.50        228.12        36.87 o                         
  -6   7   2        647.13        665.29        45.45 o                         
  -6   7   1         14.66         19.86        60.12 o                         
   6  -7  -1        119.40         73.34        44.04 o                         
  -6   7   0        223.79        218.84        68.94 o                         
   6  -7   0        340.63        339.47        72.82 o                         
  -6   7  -1        200.61        190.20        77.69 o                         
  -6   7  -2       1678.27       1740.82        63.02 o                         
  -6   7  -3        159.92        140.90        42.25 o                         
  -6   7  -4       3155.61       3266.20        81.25 o                         
  -6   7  -5        610.53        698.12        54.96 o                         
  -6   7  -6         35.40         10.03        45.37 o                         
  -6   7  -7        325.62        275.66        51.66 o                         
  -6   7  -8        122.27         71.94        50.66 o                         
  -6   7  -9         48.01         35.49        52.49 o                         
  -6   7 -10         26.56          5.33        86.35 o                         
  -6   7 -11        163.82        215.28        97.67 o                         
  -6   7 -12         12.06        116.25        98.82 o                         
   6   8  -8        293.72        281.31        90.25 o                         
   6   8  -7        696.75        666.39        93.46 o                         
   6   8  -6         42.19        102.59        74.26 o                         
   6   8  -5         91.22         34.03        71.57 o                         
   6   8  -4        836.44        839.59        89.52 o                         
   6   8  -3        309.12        416.86        78.92 o                         
  -6   8   2       4617.56       3635.74       123.48 o                         
   6   8  -2       4996.97       5191.81       161.76 o                         
  -6   8   1         86.74        155.61        69.35 o                         
  -6   8   0       2263.52       1924.09       117.11 o                         
  -6   8  -1        380.18        287.74        86.79 o                         
  -6   8  -2        726.72        597.57       103.30 o                         
  -6   8  -3         79.59         46.20        92.03 o                         
  -6   8  -4       1584.49       1611.20        81.38 o                         
  -6   8  -5       1269.44       1352.45        80.15 o                         
  -6   8  -6        434.93        376.96        65.61 o                         
  -6   8  -7        223.85        263.74        65.00 o                         
   6  -9  -3        678.85        504.43       117.45 o                         
   6  -9  -2          5.97         48.85       104.09 o                         
  -6   9  -1         31.00        -74.22        83.93 o                         
  -6   9  -2         18.65         82.84        91.03 o                         
  -6   9  -3        125.38        183.39       106.94 o                         
  -6   9  -4         44.23         42.61       107.87 o                         
  -6   9  -5         13.95         38.01       116.22 o                         
  -6   9  -6         31.04         31.62       118.52 o                         
   6 -10  -2        522.65        439.40       124.09 o                         
  -6  10  -3        297.94        131.47       119.81 o                         
  -6  10  -4        466.13        593.10       138.75 o                         
   7   0 -13        485.43        322.73        69.82 o                         
   7   0 -11       1591.03       1654.41        74.06 o                         
   7   0  -9        715.37        816.04        64.10 o                         
   7   0  -7       4105.02       4289.33        83.97 o                         
   7   0  -5       8542.32       8325.17       130.08 o                         
   7   0  -3        928.23        937.70        58.18 o                         
   7   0  -1        298.60        259.44        41.99 o                         
   7   0   1       8673.87       8938.84       180.81 o                         
  -7   0  -3       4113.49       4476.71       139.41 o                         
  -7   0  -5        104.74        137.74       103.46 o                         
  -7   0  -7        569.29        534.10       127.57 o                         
  -7   0  -9       1159.90        892.01        65.28 o                         
  -7   0 -11        126.43         62.86        61.86 o                         
   7  -1 -13        474.63        400.11       202.88 o                         
   7  -1 -12        620.33        593.85       187.89 o                         
   7  -1 -11       1175.72       1447.93       199.27 o                         
   7  -1 -10        357.15        439.05       173.73 o                         
   7  -1  -9        970.66        627.51       169.31 o                         
   7  -1  -8        309.63        246.12       156.25 o                         
   7  -1  -7        581.68        631.36       119.09 o                         
   7  -1  -6        246.06        236.15        38.28 o                         
   7  -1  -5          4.82         30.02        37.17 o                         
   7  -1  -4        234.92        247.12        39.64 o                         
   7  -1  -3        303.14        292.13        33.13 o                         
   7  -1  -2         22.48         31.37        37.90 o                         
   7  -1  -1        621.84        582.21        44.00 o                         
   7  -1   0       1062.17        986.56        52.12 o                         
   7  -1   1        714.37        711.05        75.98 o                         
   7  -1   2       1038.39       1059.76        82.14 o                         
  -7  -1  -3        519.43        411.62        70.53 o                         
  -7  -1  -4         12.42         59.11        87.31 o                         
  -7  -1  -5         36.90         90.72        90.91 o                         
  -7  -1  -6        344.36        341.40       105.39 o                         
  -7  -1  -7        387.85        465.84       118.39 o                         
  -7  -1  -8       1663.48       1452.59       188.72 o                         
  -7  -1  -9        298.40        224.04       171.26 o                         
  -7  -1 -10        986.98       1374.78       197.55 o                         
  -7  -1 -11       1023.62       1591.25       208.73 o                         
  -7  -1 -12        908.41       1157.22       211.46 o                         
   7  -2 -12        196.67        260.27       123.00 o                         
   7  -2 -11       1323.51       1314.35       134.34 o                         
   7  -2 -10        560.29        337.11       124.04 o                         
   7   2 -10        573.81        528.70       170.70 o                         
   7  -2  -9       2207.67       2279.13       141.56 o                         
   7  -2  -8        914.59        908.02       131.50 o                         
   7   2  -8       2166.44       2725.97       197.37 o                         
   7  -2  -7        596.21        576.43        82.81 o                         
   7  -2  -6        237.11        308.35        75.92 o                         
   7  -2  -5        454.77        364.85        36.92 o                         
   7  -2  -4        203.01        213.16        35.74 o                         
   7  -2  -3       1839.73       1718.84        56.58 o                         
   7  -2  -2        419.38        351.35        38.63 o                         
   7  -2  -1       4607.89       4470.58        71.39 o                         
   7  -2   0         99.63         97.84        31.53 o                         
   7  -2   1       3201.42       3186.47        80.75 o                         
   7  -2   2        116.10         59.41        42.56 o                         
  -7   2  -3       2252.74       2222.11        72.59 o                         
  -7   2  -4        311.46        343.71        69.27 o                         
  -7   2  -5       4781.75       4671.47       141.04 o                         
  -7   2  -6        437.70        507.22        81.17 o                         
  -7   2  -7       2397.68       2490.47       119.82 o                         
  -7   2  -8        797.58        804.22        91.89 o                         
  -7   2  -9         25.89        102.92        96.90 o                         
  -7   2  -9        318.42        229.76       114.58 o                         
  -7   2 -10        321.51        228.00        88.45 o                         
  -7   2 -11        271.47        508.37       125.67 o                         
  -7   2 -12        174.67        -27.98       120.28 o                         
   7  -3 -12        717.33       1019.70       144.84 o                         
   7   3 -12        724.03        784.78       180.71 o                         
   7  -3 -11        124.82        167.59       113.83 o                         
   7   3 -11        540.43        685.49       173.24 o                         
   7   3 -10         39.56        -22.48       105.29 o                         
   7  -3 -10         64.27        217.52       152.31 o                         
   7  -3  -9        378.13        225.52       111.95 o                         
   7   3  -9        510.90        564.98       159.53 o                         
   7  -3  -8        833.50        600.66       116.61 o                         
   7   3  -8        927.00       1165.63       162.31 o                         
   7  -3  -7        370.44        399.98       107.45 o                         
   7   3  -7        492.09        484.54       141.88 o                         
   7  -3  -6        233.08        218.69        71.28 o                         
   7  -3  -5         84.55         83.61        62.62 o                         
   7  -3  -4       1879.16       2009.00        99.37 o                         
   7  -3  -3        216.32        210.10        34.48 o                         
   7  -3  -2         79.00         74.31        33.92 o                         
   7  -3  -1        981.18        943.51        41.01 o                         
   7  -3   0        900.85        880.85        41.31 o                         
   7  -3   1        630.10        619.59        50.52 o                         
   7  -3   2        684.87        667.98        51.88 o                         
   7  -3   3          3.84         64.65        42.12 o                         
  -7   3  -4       3564.37       3576.20        91.99 o                         
  -7   3  -5        221.17        293.61        53.07 o                         
  -7   3  -6        233.00        265.83        54.55 o                         
  -7   3  -7        179.08        269.54        58.24 o                         
  -7   3  -8        254.30        262.76        59.69 o                         
  -7   3  -9         47.32        184.18        72.01 o                         
  -7  -3  -9         67.98         21.02       148.44 o                         
  -7   3 -10        796.03        980.94        91.91 o                         
  -7  -3 -10        861.20        809.00       174.81 o                         
  -7   3 -11         12.84        110.09        63.55 o                         
  -7   3 -12        152.06        292.64        92.46 o                         
   7  -4 -12       1253.40       1148.89       129.78 o                         
   7  -4 -11         99.69        186.09       109.07 o                         
   7  -4 -10        603.20        775.18       115.53 o                         
   7  -4  -9        470.20        459.05        82.23 o                         
   7  -4  -8        474.23        506.03        81.13 o                         
   7  -4  -7       1570.03       1610.63        97.87 o                         
   7  -4  -6        151.27        155.04        67.88 o                         
   7  -4  -5       4233.38       4395.58       131.91 o                         
   7  -4  -4         35.31         45.01        61.81 o                         
   7  -4  -3       5418.50       5786.04       141.56 o                         
   7  -4  -2        510.64        474.44        71.37 o                         
   7  -4  -1       4021.41       3970.64       123.45 o                         
   7  -4   0        118.66         44.85        40.81 o                         
  -7   4  -1        513.59        532.43        49.61 o                         
   7  -4   2       1972.18       1956.74        57.08 o                         
  -7   4  -3         26.24         52.31        44.63 o                         
  -7   4  -4         88.13        194.60        49.72 o                         
  -7   4  -5        640.77        591.11        56.46 o                         
  -7   4  -6         41.04         70.87        49.95 o                         
  -7   4  -7       2139.55       2244.23        86.93 o                         
  -7   4  -8        680.04        619.59        66.03 o                         
  -7   4  -9       1127.77       1117.09        91.08 o                         
  -7  -4  -9       1135.28       1372.33       177.02 o                         
  -7   4 -10         59.41         51.80        96.52 o                         
  -7   4 -10         95.27        168.33       110.51 o                         
  -7   4 -11       1209.87       1245.88       145.99 o                         
  -7  -4 -11       1534.47       1636.25       198.11 o                         
   7  -5 -12        150.73        220.14        85.10 o                         
   7  -5 -11        355.93        381.73        82.82 o                         
   7  -5 -10         10.32         30.89        75.35 o                         
   7  -5  -9         58.16         61.98        69.31 o                         
   7  -5  -8        469.85        548.10        78.80 o                         
   7  -5  -7        975.01       1153.59        88.61 o                         
   7  -5  -6        118.42        164.49        67.66 o                         
   7  -5  -5         29.37         19.14        59.76 o                         
   7  -5  -4        374.35        360.22        66.02 o                         
   7  -5  -3        675.74        795.40        74.68 o                         
   7  -5  -2        656.86        644.39        71.83 o                         
   7  -5  -1        169.19        182.34        63.36 o                         
   7  -5   0         65.18         36.40        59.84 o                         
  -7   5  -1          0.83          4.61        33.71 o                         
  -7   5  -2         35.51         37.49        35.03 o                         
  -7   5  -3         74.97         95.88        46.37 o                         
  -7   5  -4         40.05         51.28        47.07 o                         
  -7   5  -5        346.90        391.31        54.82 o                         
  -7   5  -6       2102.58       2060.05        80.87 o                         
  -7   5  -7       1710.38       1739.02        78.55 o                         
  -7   5  -8       3014.34       2822.22       116.59 o                         
  -7  -5  -8       3044.70       2972.72       192.99 o                         
  -7   5  -9        119.63        140.46        60.34 o                         
  -7   5 -10        297.22        328.97        81.84 o                         
  -7   5 -10        483.06        251.98       151.41 o                         
  -7   5 -11        290.18        281.01        81.16 o                         
   7  -6 -11       1050.98       1183.34        98.05 o                         
   7  -6 -10         49.68         15.29        70.68 o                         
   7  -6  -9        330.90        337.66        75.35 o                         
   7  -6  -8        102.21         83.13        69.09 o                         
   7  -6  -7       1270.16       1276.32        89.29 o                         
   7  -6  -6        842.69        820.50        80.38 o                         
   7  -6  -5       2710.35       2762.87       105.82 o                         
   7   6  -4       2097.38       2168.77       136.15 o                         
   7  -6  -4       3555.09       3706.13       175.91 o                         
   7  -6  -3        202.17        295.73        64.13 o                         
   7  -6  -2       1102.68       1234.82       117.06 o                         
   7   6  -2       3556.96       3159.49       170.57 o                         
  -7   6   1        137.65        190.76        63.56 o                         
   7  -6  -1        138.07         78.20        82.60 o                         
  -7   6   0          0.80         29.50        64.49 o                         
   7  -6   0         72.67          9.44        83.47 o                         
  -7   6  -1       4700.71       4348.83       114.36 o                         
  -7   6  -2        733.68        744.54        67.28 o                         
  -7  -6  -2        839.23        680.50       124.40 o                         
  -7   6  -3       2791.96       2786.49        81.49 o                         
  -7   6  -4        522.38        552.29        55.73 o                         
  -7   6  -5        172.54        235.69        53.08 o                         
  -7   6  -6          0.41         37.12        49.96 o                         
  -7   6  -7        326.50        341.06        58.86 o                         
  -7   6  -8        163.78        209.84        59.49 o                         
  -7   6  -9        408.47        482.64        67.49 o                         
  -7   6 -10        451.49        484.54        81.50 o                         
  -7   6 -11         10.91         36.65        73.45 o                         
   7   7 -11        175.55        275.81       112.75 o                         
   7   7 -10        447.65        489.69       117.82 o                         
   7   7  -9         58.85         90.09       102.45 o                         
   7  -7  -8       1046.87       1187.72        87.68 o                         
   7  -7  -7        207.64        289.93        67.54 o                         
   7  -7  -6        755.02        814.41        75.79 o                         
   7  -7  -5          0.75          9.53        80.24 o                         
   7   7  -5         35.29         77.27       117.29 o                         
   7  -7  -4        219.85        263.61        84.63 o                         
   7  -7  -3        779.30        651.88        88.83 o                         
   7  -7  -2       1083.67       1025.64        95.19 o                         
  -7   7   1        412.21        438.37        50.06 o                         
  -7   7   0       2219.41       2023.65       113.96 o                         
  -7   7  -1        331.43        353.63        83.34 o                         
  -7   7  -2       1191.27       1177.29       111.73 o                         
  -7   7  -3        420.73        391.16        63.96 o                         
  -7  -7  -3        420.82        475.06       116.72 o                         
  -7   7  -4         66.14         92.56        59.13 o                         
  -7  -7  -4         66.53         61.27       107.74 o                         
  -7   7  -5        133.83        137.35        51.10 o                         
  -7   7  -6        291.87        280.72        55.30 o                         
  -7   7  -7         17.71        -43.52        62.12 o                         
  -7   7  -8          5.00         61.77        86.81 o                         
  -7   7  -9        235.58        281.83        97.85 o                         
  -7   7 -10        159.48        171.86        99.38 o                         
   7   8  -4       1136.51       1293.50       135.64 o                         
   7   8  -3        401.23        484.07       123.06 o                         
   7   8  -2        680.39        654.05       123.59 o                         
  -7   8  -1       1266.11       1041.80       110.72 o                         
  -7   8  -2        527.39        483.99       101.48 o                         
  -7   8  -3       1514.08       1394.34       131.04 o                         
  -7   8  -4       1005.64        967.66       126.86 o                         
  -7   8  -5       2325.04       2252.92       164.68 o                         
  -7   8  -6        487.99        340.19       120.27 o                         
  -7   9  -3         13.82        103.21       103.26 o                         
  -7   9  -4        886.99        925.37       137.23 o                         
   8   0 -10          8.76        168.37        65.38 o                         
   8   0  -8        957.96       1058.77        71.56 o                         
   8   0  -6         19.54         -5.04        58.64 o                         
   8   0  -4       3764.54       4196.67        89.53 o                         
   8   0  -2       7912.26       8342.33       113.53 o                         
   8   0   0      10309.39       8622.34       110.07 o                         
   8   0   2       9368.85      10012.41       210.44 o                         
  -8   0  -4        293.70        553.18        58.03 o                         
  -8   0  -6       2534.32       2357.65        78.62 o                         
  -8   0  -8         16.42        -57.67        57.67 o                         
  -8   0 -10        842.48       1008.77        73.76 o                         
   8  -1 -10        979.62       1300.84       208.76 o                         
   8  -1  -9        949.87        978.66       192.56 o                         
   8  -1  -8        704.98        860.80       185.86 o                         
   8  -1  -7        550.46        827.71       177.91 o                         
   8  -1  -6        365.44        395.44       171.35 o                         
   8  -1  -5        983.83       1209.65       185.37 o                         
   8  -1  -4       5605.83       5895.11       248.97 o                         
   8  -1  -3        161.63        181.24        49.54 o                         
   8  -1  -3       1634.32       1854.78       179.20 o                         
   8  -1  -2       2114.76       2406.25       171.88 o                         
  -8  -1   1        857.97        834.13       123.89 o                         
   8  -1  -1       1390.31       1261.11       174.21 o                         
   8  -1   0       1467.54       1522.22       121.46 o                         
   8  -1   1       1105.22        927.10       114.56 o                         
   8  -1   2       2905.05       2803.65       142.72 o                         
   8  -1   3       3469.30       3744.46       154.11 o                         
  -8  -1  -4       1150.06       1537.96       169.24 o                         
  -8  -1  -5        245.38        196.67       148.01 o                         
  -8  -1  -6        784.18       1137.82       180.05 o                         
  -8  -1  -7       1233.46       1319.10       189.14 o                         
  -8  -1  -8        544.67        443.21       182.08 o                         
  -8  -1  -9       1574.96       1574.74       217.23 o                         
   8  -2 -10       2306.43       2616.60       161.29 o                         
   8  -2  -9        944.78        893.84       131.44 o                         
   8  -2  -8       6076.39       6825.50       201.19 o                         
   8  -2  -7       3042.95       3199.26       156.18 o                         
   8  -2  -6       2128.98       2135.57       140.75 o                         
   8  -2  -5       2882.64       2913.27       145.45 o                         
   8  -2  -4        703.41        720.45       112.13 o                         
   8  -2  -3        727.91        633.50       110.70 o                         
   8   2  -2       1117.84       1185.00       138.22 o                         
   8  -2  -2       1688.14       1389.74       171.69 o                         
   8  -2  -1       5715.38       6156.98       176.66 o                         
   8  -2   0         15.02         10.30        55.69 o                         
   8   2   0       2994.97       2778.33       195.66 o                         
   8  -2   1       1092.29       1224.44       135.89 o                         
   8   2   1       1675.93       1550.36        96.82 o                         
   8  -2   2         59.95         28.13       104.21 o                         
   8   2   2        423.66        480.10        84.24 o                         
   8  -2   3          7.43        115.02       110.78 o                         
   8   2   3        372.66        479.04        85.94 o                         
  -8   2  -4       3971.26       3899.29       149.31 o                         
  -8   2  -5       1277.04       1491.19       122.35 o                         
  -8   2  -6       4577.70       4948.37       169.84 o                         
  -8   2  -7       4017.92       4021.86       165.01 o                         
  -8   2  -8       1547.63       1721.74       139.05 o                         
  -8   2  -9       2013.87       2132.09       153.12 o                         
   8  -3 -10        106.53        230.19       118.32 o                         
   8  -3  -9        222.59        228.40       115.31 o                         
   8  -3  -8         34.07        172.49       110.10 o                         
   8  -3  -7       1014.90       1126.79       124.16 o                         
   8  -3  -6       2640.22       2708.46       141.96 o                         
   8  -3  -5       3271.41       3518.87       148.42 o                         
   8  -3  -4       3969.31       3925.86       148.62 o                         
   8  -3  -3       1015.59       1151.09       116.05 o                         
   8  -3  -2        381.29        316.74       101.60 o                         
   8  -3  -1         41.33         33.09        96.92 o                         
   8   3  -1         84.87         20.00        58.85 o                         
  -8   3   0         83.38        130.94        68.75 o                         
  -8  -3   0        104.96         71.38        92.02 o                         
   8  -3   1        718.25        847.43       127.86 o                         
  -8   3  -1        721.54        706.29        84.48 o                         
   8  -3   2         68.75        128.64       109.46 o                         
   8   3   2        580.26        533.42        82.71 o                         
   8  -3   3       7376.33       7455.69       254.24 o                         
  -8   3  -3       7437.98       7624.23       180.27 o                         
  -8   3  -4       1740.23       1945.82       122.84 o                         
  -8   3  -5       4977.36       4969.79       160.46 o                         
  -8   3  -6        584.38        825.27       110.63 o                         
  -8   3  -7         27.79         21.26       105.44 o                         
  -8   3  -8        139.74        318.25       115.09 o                         
  -8   3  -9        193.51        112.38        63.62 o                         
   8  -4 -10       1261.93       1481.17       137.23 o                         
   8  -4  -9        695.69       1097.94       126.55 o                         
   8  -4  -8       3372.18       3594.34       156.05 o                         
   8  -4  -7       2248.70       2512.93       141.00 o                         
   8  -4  -6       1766.93       1865.05       129.76 o                         
   8  -4  -5       2596.77       2631.16       135.67 o                         
   8  -4  -4       1118.53       1108.37       114.83 o                         
   8  -4  -3        485.33        235.41        60.26 o                         
   8   4  -2       1467.65       1769.72       151.12 o                         
   8  -4  -2       1657.97       1400.30       171.37 o                         
   8  -4  -1       3752.55       3632.53       146.38 o                         
   8  -4   0        260.37        213.73       107.09 o                         
  -8   4   0       2148.63       2048.31        98.72 o                         
   8  -4   1        364.52        256.36       108.43 o                         
  -8   4  -1       1130.79        897.58        87.28 o                         
   8  -4   2        384.62        423.04       116.81 o                         
  -8   4  -2        533.17        479.67        81.62 o                         
  -8   4  -3        687.79        616.84       100.39 o                         
  -8   4  -4       3026.87       3172.62       137.50 o                         
  -8   4  -5       1131.55       1219.21       113.17 o                         
  -8   4  -6       1838.42       1842.38       137.09 o                         
  -8   4  -6       2511.34       2669.30       133.62 o                         
  -8   4  -7       1198.00       1176.98       128.11 o                         
  -8   4  -7       2632.07       2801.35       140.51 o                         
  -8   4  -8        591.22        586.32       118.74 o                         
  -8   4  -8        793.28       1050.97       122.86 o                         
  -8   4  -9       1435.24       1270.26       138.50 o                         
  -8   4  -9       1702.86       1925.26       139.84 o                         
   8  -5  -9        364.73        521.07       116.18 o                         
   8  -5  -8        393.84        629.35       113.22 o                         
   8  -5  -7        594.33        669.96       111.60 o                         
   8  -5  -6          5.56         43.82        97.09 o                         
   8  -5  -5        624.48        719.16       107.44 o                         
   8  -5  -4       2026.86       1940.49       123.04 o                         
   8  -5  -3        527.98        427.15       102.03 o                         
   8  -5  -2        804.17        843.65       109.45 o                         
   8  -5  -1        841.24        985.91       110.51 o                         
   8  -5   0        688.95        504.69       104.52 o                         
  -8   5  -1        427.40        399.16        69.86 o                         
  -8   5  -2        934.92       1079.60       104.56 o                         
  -8   5  -3       1664.16       1937.53       115.31 o                         
  -8   5  -4        321.02        404.42        91.68 o                         
  -8   5  -4        559.55        718.47       100.92 o                         
  -8   5  -5          3.95         62.75        94.75 o                         
  -8   5  -5          5.77        180.40        94.23 o                         
  -8   5  -6        392.85        524.03       109.96 o                         
  -8   5  -6        596.06        769.76       105.56 o                         
  -8   5  -7        635.20        725.21       118.61 o                         
  -8   5  -7        667.68        725.91       109.54 o                         
  -8   5  -8          0.80        109.01       109.18 o                         
  -8   5  -8        191.01        308.94       105.96 o                         
  -8   5  -9        834.33        720.96       126.36 o                         
   8  -6  -9         26.84         53.20       106.47 o                         
   8  -6  -8         88.49        206.49       105.96 o                         
   8  -6  -7        245.11        416.31       103.94 o                         
   8  -6  -6        114.46        337.00       100.71 o                         
   8  -6  -5        212.74        350.33        99.97 o                         
   8  -6  -4       1400.97       1537.19       115.79 o                         
   8  -6  -3       2254.35       1982.19       123.32 o                         
   8  -6  -2       2203.19       2205.03       126.74 o                         
   8  -6  -1       2077.49       2021.74       123.27 o                         
   8  -6   0       3246.74       3282.76       139.15 o                         
  -8   6  -2       3641.62       3742.20       158.01 o                         
  -8   6  -2       3825.94       3939.56       136.09 o                         
  -8   6  -3         43.35         78.62        84.97 o                         
  -8   6  -3        762.99        928.18       101.40 o                         
  -8   6  -4        353.89        368.67        98.34 o                         
  -8   6  -4        368.49        527.09        93.93 o                         
  -8   6  -5         49.79        115.32        97.63 o                         
  -8   6  -5         95.98        171.83        93.14 o                         
  -8   6  -6        460.90        349.62       107.88 o                         
  -8   6  -6        463.24        600.69       102.45 o                         
  -8   6  -7          0.45         68.75       104.44 o                         
  -8   6  -7         46.53        132.77        97.36 o                         
  -8   6  -8         50.38         33.05        60.15 o                         
   8   7  -8        319.19        459.47       151.47 o                         
   8   7  -7         62.65        192.64       142.81 o                         
   8   7  -6        140.18        412.92       146.24 o                         
   8   7  -5          5.55        109.85       139.67 o                         
   8   7  -4       1111.96       1383.59       159.65 o                         
   8  -7  -3        160.73        235.70        95.47 o                         
   8  -7  -2        561.90        366.17        99.75 o                         
   8  -7  -1        301.52        224.23        97.54 o                         
  -8   7  -1         41.90        184.75        83.79 o                         
  -8   7  -2        304.49        323.09        96.63 o                         
  -8   7  -3          1.47         16.78        90.26 o                         
  -8   7  -3        581.64        384.95       125.40 o                         
  -8   7  -4          3.52         36.35        92.61 o                         
  -8   7  -4          5.46        106.38       120.88 o                         
  -8   7  -5        260.27        273.17       108.71 o                         
  -8   7  -5        262.51        324.36       127.88 o                         
  -8   7  -6         98.75         34.92       108.54 o                         
  -8   7  -6        104.54         69.23        63.34 o                         
  -8   7  -7        491.95        447.72       139.25 o                         
  -8   8  -4        740.74        789.03       129.15 o                         
   9   0  -7        166.04        351.88        68.43 o                         
   9   0  -5       2582.71       3426.11        92.46 o                         
   9   0  -3       1028.51       1022.70        73.21 o                         
   9   0  -1        246.94        -25.57        63.84 o                         
  -9   0  -1       2639.08       2493.24        58.49 o                         
   9   0   3       1729.77       2087.39        57.29 o                         
  -9   0  -5        267.38        481.82        63.76 o                         
   9  -1  -7        399.34        632.21       197.44 o                         
   9  -1  -6        160.08        364.64       184.80 o                         
   9  -1  -5         83.86        376.14       176.11 o                         
   9  -1  -4        124.66        187.58       167.72 o                         
   9  -1  -3        902.11        841.96       191.93 o                         
   9  -1  -2        155.38         81.23        64.89 o                         
   9  -1  -1         21.25        253.91       169.22 o                         
  -9  -1   0         40.61        -38.22       108.28 o                         
  -9  -1  -1        250.99        555.81       122.24 o                         
  -9  -1  -2        884.17        928.00       127.69 o                         
   9  -1   3        214.40        224.82       120.82 o                         
  -9  -1  -4        123.43        291.87       167.37 o                         
  -9  -1  -5        274.14        524.76       170.79 o                         
  -9  -1  -6        600.42        954.35       188.70 o                         
   9  -2  -7       1744.90       1896.30       157.78 o                         
   9  -2  -6        326.45        496.47       126.25 o                         
   9  -2  -5       1723.17       1947.49       152.19 o                         
   9  -2  -4         23.61        110.05       114.19 o                         
   9  -2  -3       1537.76       1527.06       144.84 o                         
   9  -2  -2        912.58        713.15       132.44 o                         
   9  -2  -1       1858.14       1721.31       146.41 o                         
  -9   2   0       1032.75       1118.30        90.88 o                         
  -9   2  -1       1014.50        828.21        89.44 o                         
  -9   2  -2       1181.34       1212.96        92.42 o                         
  -9   2  -3         43.49        275.00       109.12 o                         
  -9   2  -4        937.08        936.06       122.92 o                         
  -9   2  -5        578.67        740.23       125.50 o                         
  -9   2  -6       1247.89       1597.95       144.63 o                         
   9  -3  -7        217.16         90.36        63.04 o                         
   9  -3  -6        850.69       1104.84       134.15 o                         
   9  -3  -5        436.05        597.80       121.88 o                         
   9  -3  -4        168.95         52.96       113.02 o                         
   9  -3  -3        251.82        212.35       116.15 o                         
   9  -3  -2        191.94        371.53       118.80 o                         
   9  -3  -1        385.83        267.24       115.53 o                         
   9  -3   0        262.98        363.10       119.05 o                         
  -9   3  -1        184.05        253.33        78.22 o                         
  -9   3  -2        241.23        378.79        80.57 o                         
  -9   3  -3         90.37        194.79       104.70 o                         
  -9   3  -4        823.14       1031.13       127.42 o                         
  -9   3  -5        605.80        762.24       119.54 o                         
  -9   3  -6        141.48        466.11       115.04 o                         
   9  -4  -6       1221.41       1272.02       135.49 o                         
   9  -4  -5        134.13         69.58       113.69 o                         
   9  -4  -4       1253.11       1359.26       134.18 o                         
   9  -4  -3        162.52         74.88       112.09 o                         
   9  -4  -2       1243.15       1299.39       131.71 o                         
   9  -4  -1       1084.30        884.50       127.54 o                         
   9  -4   0        586.96        562.63       120.97 o                         
  -9   4  -1       2330.51       2616.42       105.74 o                         
  -9   4  -2        233.90        252.71        79.31 o                         
  -9   4  -3       1689.46       1780.33       131.60 o                         
  -9   4  -4         70.45        338.20       106.88 o                         
  -9   4  -5       1582.53       1705.33       137.53 o                         
   9  -5  -6        258.62        437.94       162.90 o                         
   9  -5  -5         54.12        190.47       110.41 o                         
   9  -5  -4         53.93          6.45       108.21 o                         
   9  -5  -3        421.60        402.20       117.73 o                         
   9  -5  -2        646.91        613.27       122.17 o                         
   9  -5  -1        931.11        702.18       125.68 o                         
   9  -5   0       1140.13       1029.42       132.09 o                         
   9  -5   1        918.41        930.45       130.77 o                         
  -9   5  -2        789.54        782.60       113.70 o                         
  -9   5  -3         60.06        290.81       103.73 o                         
  -9   5  -4         39.84         82.18        99.75 o                         
   9  -6  -5       2148.33       1956.65       193.57 o                         
   9  -6  -4        664.52        734.08       122.15 o                         
   9  -6  -3       1134.21       1053.68       127.19 o                         
   9  -6  -2        487.83        404.77       112.58 o                         
   9  -6  -1        251.03         69.57       107.56 o                         
   9  -6   0        324.74        157.31        63.19 o                         
  -9   6  -3        720.98       1021.72       117.18 o                         
  -9  -6  -4       1656.33       1833.52       188.35 o                         
   9   7  -3        307.16        277.89       159.58 o                         
   9   7  -2        466.37        479.61       163.30 o                         
   9   7  -1        210.75        185.42       154.27 o                         
  -1   0   1       9037.86       9600.78        51.73 o                         
   1   0   1       9611.53      11066.49       101.00 o                         
  -1   1   1        382.27        432.67        17.74 o                         
  -1   1   0          1.08          5.22         6.41 o                         
   1   1   1        353.41        417.72        23.69 o                         
   2   0  -2       6250.09       6570.01        60.51 o                         
  -2   0   0      11893.26      11592.23        99.12 o                         
   2   0   2         14.47         52.91        30.12 o                         
  -2   1   2      18999.18      20072.34       100.94 o                         
   2   1  -1       1622.93       1618.39        29.48 o                         
  -2  -1   0        414.14        406.84        13.93 o                         
   2   1   1       3826.68       3844.72        37.57 o                         
   2   1   2      27875.34      29014.74       116.94 o                         
   2   1   3       3186.17       3320.76        88.54 o                         
   2   2  -9       3842.33       2360.04        35.05 o                         
   2  -2  -2      17862.71      17517.21       106.97 o                         
   2   2  -1      11629.83      11601.85        50.42 o                         
   2   2   0      28627.92      28266.07        75.14 o                         
   2  -2   1      18947.16      18714.58        71.40 o                         
   2   2   2      11533.67      11205.23       102.96 o                         
  -2  -3   0         57.19         47.64        13.43 o                         
   2  -3   1        900.24        910.79        45.66 o                         
  -2  -4  -5       2842.86       3117.31       111.88 o                         
   2  -8  -4       1365.33       1346.08        23.12 o                         
   2  -8   4       1674.75       1414.34        32.12 o                         
  -3   0  19         68.53        216.46       104.49 o                         
  -3   0   3       3409.01       3458.68        55.63 o                         
   3   0  -1       3554.02       3670.02        52.31 o                         
  -3   0  -1      12530.26      13401.92       133.54 o                         
   3   0   3       9782.87       9527.29       168.44 o                         
   3   0   7       2896.27       2977.87        75.37 o                         
  -3   1   3          2.77          9.57        16.74 o                         
  -3  -1   2       1773.07       1756.42        28.85 o                         
  -3  -1   1       2647.45       2731.83        37.91 o                         
   3   1   0       2224.31       2134.73        31.90 o                         
   3   1   1         64.19         63.65        13.22 o                         
   3   1   2        468.78        427.01        18.41 o                         
   3   1   3       1144.67       1167.63        25.49 o                         
   3   1   4        881.48        846.18        66.63 o                         
   3   1   5        845.23        908.93        73.76 o                         
   3  -1   6       1769.67       1892.02        67.80 o                         
   3  -1   7        381.61        321.22        22.38 o                         
  -3  -2  18          2.30        106.41        94.98 o                         
   3   2 -11       1497.41       1122.60        33.93 o                         
   3  -2  -9       6631.52       6243.01       139.02 o                         
   3  -2  -7         69.43         60.19        41.31 o                         
   3  -2  -6        798.23        839.86        58.95 o                         
  -3  -2   3      13957.79      13620.49        99.80 o                         
  -3  -2   2        721.98        718.16        16.76 o                         
   3   2  -1       4075.42       4028.20        30.94 o                         
  -3  -2   0        242.20        230.48        11.57 o                         
  -3  -2  -1       1902.87       1953.14        20.42 o                         
   3  -2   2          8.72         12.39        14.65 o                         
   3   2   3      16273.83      16072.96        65.73 o                         
   3   2   4       2188.03       2154.84        56.98 o                         
   3  -2   5       9563.32       9999.34       154.85 o                         
   3  -2   6          5.80        -35.79        35.79 o                         
   3  -2   7        942.89        827.20        66.31 o                         
   3   3 -11         98.43         41.80        28.02 o                         
   3   3 -10       2594.36       2099.34        53.50 o                         
   3  -3  -9        422.63        480.82        59.03 o                         
   3  -3  -8       1633.39       1713.86        84.03 o                         
   3  -3  -7        888.19        835.03        62.87 o                         
   3  -3  -6        107.59         81.56        44.28 o                         
  -3  -3   3        362.05        366.68        51.21 o                         
   3   3  -2          0.49          3.37        13.59 o                         
  -3  -3   1       1555.78       1572.56        23.10 o                         
   3   3   0        778.66        723.35        19.15 o                         
  -3  -3  -1        925.94        932.79        20.55 o                         
  -3  -3  -2        652.84        680.03        18.11 o                         
  -3  -3  -3         54.50         75.91        11.94 o                         
   3  -3   4       4408.84       4694.86       118.76 o                         
   3  -3   5        197.29        266.32        49.66 o                         
   3  -3   6         40.31          9.75        46.02 o                         
   3  -3   7        305.55        309.66        23.35 o                         
   3  -4 -16          0.71        -77.79        77.79 o                         
   3   4 -10        507.24        394.10        48.25 o                         
   3  -4  -7        793.60        834.23        67.25 o                         
  -3   4   2        971.37        974.00        35.99 o                         
   3   4  -1       5695.18       5710.19        53.42 o                         
   3  -4   0       1871.31       1862.21        25.74 o                         
  -3  -4  -1        150.04        196.75        15.52 o                         
  -3  -4  -2       1960.07       2010.85        35.17 o                         
  -3  -4  -3       1897.37       2128.95        35.72 o                         
  -3  -4  -4        195.17        190.24        17.73 o                         
   3  -4   5        870.46        970.47        80.00 o                         
   3   4   6        402.71        472.68        38.66 o                         
   3   4   7        794.19        814.12        46.04 o                         
  -3  -5   9        445.37        406.65        56.37 o                         
  -3  -5   2         18.25         12.08        47.17 o                         
  -3  -5   0        127.70        215.50        60.40 o                         
  -3  -5  -1        663.43        684.80        41.26 o                         
  -3  -5  -3        265.67        259.98        29.78 o                         
  -3  -5  -4        759.91        826.01        37.87 o                         
  -3  -5  -5       1533.59       1639.77        33.08 o                         
   3   5   6       5086.34       5002.59        96.89 o                         
   3   5   7       1936.57       1880.98        73.37 o                         
  -3  -6   9       1368.52       1356.72       116.29 o                         
  -3  -6   4       3988.23       3560.80       123.74 o                         
  -3  -6   3        602.22        682.54        76.67 o                         
  -3  -6   2       1901.32       1740.90        99.28 o                         
  -3  -6   0          4.61          8.52        66.39 o                         
  -3  -6  -1       5576.71       5290.32       168.02 o                         
  -3  -6  -2        598.77        673.28        88.67 o                         
  -3  -6  -3       4557.40       4192.30       160.34 o                         
  -3  -6  -4        686.72        764.98        50.89 o                         
  -3  -6  -5        301.22        291.35        30.70 o                         
  -3  -6  -6         38.78         62.23        19.54 o                         
  -3  -7  16         43.11          3.46        78.44 o                         
  -3  -7   5        429.05        255.95        73.92 o                         
  -3  -7   3          1.53         13.40        73.74 o                         
  -3  -7   2       2201.93       1739.15       117.47 o                         
  -3  -7   1       1550.54       1428.05       116.49 o                         
  -3  -7   0       3518.39       3138.35       153.58 o                         
  -3  -7  -1         20.65         54.71        88.32 o                         
  -3  -7  -2        263.65        285.76        88.85 o                         
  -3  -7  -3        898.07        773.03       109.41 o                         
  -3  -7  -4        101.31         54.44        85.70 o                         
   3   7   5        125.07        183.07        70.32 o                         
  -3  -7  -6        146.20        161.08        36.36 o                         
  -3  -7  -7         15.37         23.25        14.33 o                         
  -3  -8   5         34.22         89.00        83.69 o                         
  -3  -8   4        133.39        166.76        90.15 o                         
  -3  -8   2          1.89          5.70        86.12 o                         
  -3  -8   1        361.18        292.89        96.29 o                         
  -3  -8   0         61.38         62.99        99.50 o                         
  -3  -8  -1        484.08        561.69       119.93 o                         
  -3  -8  -2       1216.25       1094.17       132.47 o                         
   3  -8   3       5922.21       6098.81       226.37 o                         
   3  -8   4       2240.60       2299.48        72.67 o                         
   3  -8   5       3760.91       3619.96        63.58 o                         
   3  -8   7        122.40        202.68        62.83 o                         
  -3  -9   6         79.29         61.37        90.16 o                         
  -3  -9   5        570.05        366.76       108.14 o                         
  -3  -9   4         16.23         41.49        98.31 o                         
   3  -9   0        558.24        699.09       136.17 o                         
  -3  -9  -1        803.71        961.04       135.22 o                         
   3   9   4        763.23        897.81        84.43 o                         
   3  -9   5        133.08         98.12       108.49 o                         
   3  -9   7        208.81        296.34       106.70 o                         
   3  -9   8        333.89        301.98       100.71 o                         
  -3 -10   6        418.17        304.44       107.64 o                         
  -3 -10   4          5.55         24.11        99.38 o                         
  -3 -10   2         43.43        -12.83       100.62 o                         
  -3 -10   1       1124.01        994.97       139.06 o                         
  -3 -10   0        624.78        537.52       122.21 o                         
   3 -10   2        527.46        576.09       125.25 o                         
   3 -10   3          3.72        177.12       118.74 o                         
   3 -10   4         56.95         13.08       107.28 o                         
   3 -10   5         23.67         68.73       107.08 o                         
   3 -10   6        104.60        135.13       101.18 o                         
   3 -10   7        139.24        126.14        98.91 o                         
  -3 -11   5          0.22        -35.44       104.54 o                         
  -3 -11   3         95.35         19.05       107.30 o                         
   3 -11   6        843.98        829.80       121.30 o                         
   4   0 -14       2936.09       1741.49       113.94 o                         
  -4   0   8       1406.47       1344.18       121.82 o                         
   4   0  -6       1823.88       1858.46        58.22 o                         
  -4   0   4       2185.08       2207.15        54.34 o                         
   4   0  -2       8709.93       8975.59        94.64 o                         
   4   0   0      55340.54      56108.39       218.93 o                         
   4   0   2      22822.13      23534.71       276.61 o                         
   4   0   4        260.56        273.48        59.82 o                         
   4   0   6        564.02        624.96        80.45 o                         
   4   0   8        271.54        254.88        41.36 o                         
   4   0  10         89.24         50.16        41.98 o                         
   4   0  12        593.35        721.38        63.36 o                         
   4  -1 -15         46.65         83.07        65.04 o                         
   4   1 -14        527.99        210.47        44.27 o                         
  -4  -1  11       1844.80       1728.65       106.17 o                         
  -4  -1   9       1171.74       1248.40        87.34 o                         
  -4  -1   8       1227.70       1213.12        65.84 o                         
  -4  -1   7        244.35        229.60        35.19 o                         
   4   1  -6       1722.93       1745.86        75.72 o                         
   4   1  -5        579.84        593.79        50.70 o                         
  -4   1   4      12901.67      13159.65       119.26 o                         
  -4  -1   3       1072.31       1033.31        28.49 o                         
   4   1  -2       1509.89       1548.43        28.15 o                         
  -4   1   1        662.66        660.38        26.07 o                         
   4   1   0       1658.45       1607.31        33.77 o                         
   4   1   1          3.96         19.76        16.87 o                         
   4   1   2       1098.20       1130.23        30.90 o                         
   4   1   3       1802.48       1672.95        35.91 o                         
   4   1   4       3552.75       3689.61        49.62 o                         
   4   1   5          7.20         10.73        51.89 o                         
   4   1   6       4178.04       4099.79        82.53 o                         
   4   1   7       2589.28       2481.36        53.96 o                         
   4  -1   8        474.34        505.90        26.32 o                         
   4   1   9       2015.02       1978.98        81.76 o                         
   4  -1  10       5001.68       4455.93        76.84 o                         
   4  -1  11       1434.27       1384.18        51.01 o                         
   4  -1  12        694.32        664.13        43.29 o                         
   4  -2 -15        453.60        242.18        89.87 o                         
   4  -2 -14         60.00          4.73        83.59 o                         
   4   2 -13         79.28         80.81        27.12 o                         
   4   2 -12        635.75        444.23        36.78 o                         
   4   2 -11         12.14         34.31        32.90 o                         
   4   2 -10       3522.60       3219.45        75.19 o                         
  -4  -2   9        138.41         94.05        58.25 o                         
  -4  -2   8       5461.60       5505.96       117.15 o                         
   4  -2  -7       3881.12       3824.50        80.15 o                         
   4   2  -6       7110.92       6841.64       138.14 o                         
  -4  -2   5       2323.46       2266.39        48.31 o                         
  -4  -2   4       3549.96       3539.10        46.59 o                         
  -4  -2   3       4019.60       3966.55        41.89 o                         
  -4  -2   2       1671.50       1622.06        28.00 o                         
  -4  -2   1       7060.43       6882.04        49.46 o                         
  -4  -2   0        157.75        134.20        14.51 o                         
   4   2   1        808.28        783.38        22.62 o                         
   4   2   2        243.75        260.72        19.19 o                         
   4   2   3        981.11       1059.89        23.89 o                         
   4   2   4       7041.62       7060.63        45.65 o                         
   4   2   5         20.13         48.63        12.10 o                         
   4  -2   6       9792.38      10078.85        84.18 o                         
   4   2   7       5100.14       4992.02        76.76 o                         
   4  -2   8       2705.48       1804.35        36.60 o                         
   4   2   9       1965.17       1994.03        89.31 o                         
   4   2  10       1434.77       1310.23        79.25 o                         
   4   2  11        705.91        634.84        68.05 o                         
   4  -3 -15       1053.22        756.88       109.54 o                         
   4  -3 -14         11.66        -21.07        89.70 o                         
   4  -3 -13         26.93        -39.26        91.16 o                         
  -4  -3  12          0.16         34.96        27.12 o                         
  -4  -3  11       2278.15       1790.06        51.62 o                         
  -4  -3  10          3.13         37.46        29.79 o                         
   4   3  -9         47.43         47.49        35.58 o                         
   4   3  -8         19.20         30.18        34.87 o                         
   4  -3  -6        127.99         84.30        34.71 o                         
  -4  -3   5       1212.23       1235.84        48.47 o                         
  -4  -3   4        383.96        388.93        27.99 o                         
  -4  -3   3       3581.28       3768.52        45.97 o                         
  -4  -3   2         22.72         43.98        16.18 o                         
  -4  -3   1       6756.93       6709.84        50.40 o                         
  -4  -3   0        163.70        146.53        17.53 o                         
  -4  -3  -1       4898.35       4946.54        46.25 o                         
  -4  -3  -2         27.22         25.39        17.14 o                         
   4  -3   3      20130.55      19885.90       110.16 o                         
   4  -3   4        125.17        141.65        20.80 o                         
   4  -3   5       2463.32       2476.13        39.49 o                         
   4  -3   6        289.31        377.06        35.72 o                         
   4  -3   7         23.13         45.31        33.07 o                         
   4  -3   8         18.89         -0.71        16.85 o                         
   4  -4 -15        246.36        186.95        93.07 o                         
   4  -4 -14          2.49        -90.17        90.17 o                         
  -4  -4  13          0.57        -28.41        63.62 o                         
   4  -4 -12        242.39        157.40       102.77 o                         
  -4  -4  11         14.14         38.06        33.28 o                         
   4   4 -10        960.37        846.83        52.27 o                         
  -4  -4   7       5017.50       4956.97       151.65 o                         
  -4  -4   6       5125.13       4940.87       107.44 o                         
  -4  -4   5       2642.96       2575.22        58.01 o                         
  -4  -4   4       3096.95       3035.08        48.49 o                         
  -4  -4   3       2113.78       2078.61        37.17 o                         
  -4  -4   2       1822.33       1796.45        30.38 o                         
  -4  -4   1       3228.04       3086.13        36.48 o                         
   4   4   0       1308.22       1223.68        25.68 o                         
  -4  -4  -1        164.13        189.09        21.49 o                         
  -4  -4  -2       1017.48        966.00        28.20 o                         
  -4  -4  -3        185.39        221.71        17.36 o                         
   4  -4   4       4318.58       4455.12        46.11 o                         
   4  -4   5        253.11        288.80        46.25 o                         
   4  -4   6       5276.03       5532.35        91.32 o                         
   4   4   7       4641.25       4552.78        82.31 o                         
   4   4   8       1103.78        966.00        43.28 o                         
   4  -5 -16         88.47        145.42       152.39 o                         
   4  -5 -15         73.39         48.76        93.11 o                         
   4  -5 -14         19.96         71.47       100.49 o                         
  -4  -5  13       1428.86       1244.79        93.23 o                         
  -4  -5  12          6.22         10.03        68.20 o                         
   4  -5 -11       1335.75       1289.27       148.38 o                         
  -4  -5   9        299.60        272.10        80.07 o                         
  -4  -5   8        488.51        483.76        45.67 o                         
  -4  -5   7          3.03         77.58        37.02 o                         
  -4  -5   6        226.03        258.62        42.97 o                         
  -4  -5   5        321.09        299.13        41.98 o                         
  -4  -5   4       4167.61       4042.05        71.69 o                         
  -4  -5   3        484.55        489.09        27.50 o                         
  -4  -5   2        434.64        400.11        24.27 o                         
  -4  -5   1        733.85        676.11        26.39 o                         
  -4  -5   0        746.66        734.33        30.80 o                         
   4   5   1          1.83         -0.71        19.88 o                         
  -4  -5  -2        132.75        142.08        26.34 o                         
  -4  -5  -3       1694.47       1660.41        36.60 o                         
   4   5   4        926.58        950.00        25.31 o                         
   4  -5   5         56.37         62.92        42.50 o                         
   4   5   6       2119.82       2146.36        67.24 o                         
   4   5   7       1119.89       1091.46        69.47 o                         
   4   5   8         97.36        118.50        39.59 o                         
   4  -6 -15         14.16        -11.24        92.08 o                         
   4  -6 -14       1006.12       1060.85       134.98 o                         
   4  -6 -13          2.03         99.18       108.02 o                         
   4  -6 -12       1929.25       1918.20       165.70 o                         
   4  -6 -11          2.51          7.47       118.41 o                         
  -4  -6  10         14.19         -2.72        67.45 o                         
  -4  -6   9          0.27          2.15        42.39 o                         
  -4  -6   8        105.21        139.03        41.33 o                         
  -4  -6   7          2.11         14.74        31.27 o                         
  -4  -6   6       1510.28       1560.24        48.01 o                         
  -4  -6   5         11.64         38.24        40.73 o                         
  -4  -6   4        686.12        598.02        34.72 o                         
  -4  -6   3        845.75        836.31        81.82 o                         
  -4  -6   2       1582.01       1394.17        91.77 o                         
  -4  -6   1        913.03        997.02        49.93 o                         
  -4  -6   0      14474.67      14548.73       141.23 o                         
  -4  -6  -1         92.50        105.26        33.62 o                         
  -4  -6  -2       6617.43       6705.93       127.71 o                         
  -4  -6  -3        298.58        327.13        41.86 o                         
  -4  -6  -4         21.84         19.45        25.11 o                         
   4   6   5        208.05        194.93        19.70 o                         
   4   6   6          6.60         59.24        34.92 o                         
   4   6   7         48.49         53.00        31.68 o                         
   4   6   8        506.08        537.68        88.31 o                         
   4  -6   9         36.92         30.72        81.27 o                         
   4  -7 -15          3.60         41.50       105.37 o                         
   4  -7 -14        276.31        343.53       121.72 o                         
   4  -7 -13        130.81        160.12       116.80 o                         
  -4  -7  12         51.48         87.92        60.95 o                         
  -4  -7  11        222.58        180.41        62.61 o                         
  -4  -7  10        281.14        380.28        52.59 o                         
  -4  -7   9        462.79        384.56        49.86 o                         
  -4  -7   8        654.01        568.95        60.89 o                         
  -4  -7   7        433.27        525.25        63.18 o                         
  -4  -7   6        223.33        176.78        53.84 o                         
  -4  -7   5          2.03         -0.11        35.53 o                         
  -4  -7   4       2341.20       2136.08        76.11 o                         
  -4  -7   3         30.24         13.58        68.87 o                         
  -4  -7   2         96.51         97.82        65.68 o                         
  -4  -7   1         11.92         23.66        65.21 o                         
  -4  -7   0        274.01        293.15        65.75 o                         
  -4  -7  -1         74.63         90.83        47.09 o                         
  -4  -7  -2         11.48          5.48        42.22 o                         
  -4  -7  -3          5.17         13.85        33.94 o                         
  -4  -7  -4        220.95        205.99        30.19 o                         
  -4  -7  -5        115.13        100.82        24.11 o                         
   4  -7   6        623.83        640.52        39.20 o                         
   4   7   7        966.98        959.13        43.67 o                         
   4   7   8         97.03         68.37        71.58 o                         
   4   7   9        534.77        455.70        63.27 o                         
   4   7  10       1465.37       1404.17        81.17 o                         
   4   7  11        219.88        262.18        68.87 o                         
  -4  -8  11         87.70         55.26        69.27 o                         
  -4  -8  10       1142.68       1017.99        71.04 o                         
  -4  -8   9        162.72        164.33        56.05 o                         
  -4  -8   8       1030.46       1111.91        68.65 o                         
  -4  -8   7         52.67         19.29        77.54 o                         
  -4  -8   6        915.16        892.70        58.53 o                         
  -4  -8   5        149.20        153.94        48.10 o                         
  -4  -8   4        759.56        593.31       102.46 o                         
  -4  -8   3        623.04        531.94        94.43 o                         
  -4  -8   2        889.68        588.04        93.76 o                         
  -4  -8   1        883.61        892.27        97.30 o                         
  -4  -8   0        109.27        187.45        62.23 o                         
  -4  -8  -1         18.92         43.37        46.05 o                         
  -4  -8  -2         30.23         41.87        43.90 o                         
  -4  -8  -3        329.26        307.40        46.23 o                         
  -4  -8  -4       1482.25       1505.10        59.20 o                         
  -4  -8  -5        226.24        261.36        31.94 o                         
   4   8   6       1795.84       1844.23        73.40 o                         
   4  -8   7        242.12        301.56        63.72 o                         
  -4  -8  -8        384.67        355.76        68.31 o                         
   4  -8   9         30.70        105.84        62.75 o                         
   4  -8  10        523.94        548.05        94.68 o                         
   4  -8  11        330.81        410.41        95.59 o                         
  -4  -9   8         19.65        119.30       111.36 o                         
  -4  -9   7        482.05        424.17        91.78 o                         
  -4  -9   6         80.89         48.82       100.63 o                         
  -4  -9   5         15.09         53.69       101.15 o                         
  -4  -9   4        305.50        333.03        86.83 o                         
  -4  -9   3         52.30         86.92        65.48 o                         
  -4  -9   2          2.68        -52.45        58.41 o                         
  -4  -9   1        843.53        737.40        62.35 o                         
  -4  -9   0        170.89        169.88        54.31 o                         
  -4  -9  -1        265.52        245.17        53.99 o                         
  -4  -9  -2          0.54         25.57        47.61 o                         
  -4  -9  -3       1488.52       1275.00        62.30 o                         
   4   9   4         49.81         71.81        63.01 o                         
   4   9   5         57.02         70.41        61.81 o                         
   4  -9   6        400.06        315.71       129.86 o                         
   4  -9   7          3.86        -62.01       114.42 o                         
   4  -9   8         60.87          6.54       113.59 o                         
  -4 -10   6        721.40        737.27       131.14 o                         
  -4 -10   5        400.64        373.38       119.47 o                         
  -4 -10   4        492.54        450.48       117.90 o                         
  -4 -10   3         25.93         65.03        78.08 o                         
  -4 -10   2        408.04        346.11        70.64 o                         
  -4 -10   1          4.03        -14.01        54.69 o                         
  -4 -10   0        604.44        601.65        64.25 o                         
  -4 -10  -1        211.48        154.75        56.06 o                         
   4  10   2        359.21        181.63        71.32 o                         
   4  10   3         10.98         47.96        78.75 o                         
   4  10   4        508.06        462.12        86.56 o                         
   4 -10   5          2.91        -52.35       124.39 o                         
   4 -10   6        559.00        372.44       133.35 o                         
   4 -10   7        268.17        263.65       125.90 o                         
  -4 -11   3         10.43        -43.51        94.16 o                         
  -4 -11   2          0.57         41.50        95.29 o                         
  -4 -11   1         95.88          5.52        89.73 o                         
   4  11   2         17.68         36.93       102.70 o                         
  -5   0  11        419.04        455.41        86.81 o                         
  -5   0   5       4999.63       5021.58        87.13 o                         
   5   0  -3       1568.24       1506.04        42.43 o                         
   5   0  -1       1586.13       1819.67        51.60 o                         
   5   0   1       8777.70       8875.36        89.16 o                         
   5   0   3       3819.22       4004.46        84.26 o                         
   5   0   5        460.51        475.07        48.68 o                         
   5   0   9       3875.62       3375.75        70.81 o                         
  -5  -1  16        287.12        349.93       101.48 o                         
  -5  -1  15         77.09        151.63        94.31 o                         
  -5  -1  14        148.63        139.76        94.35 o                         
  -5  -1  13        137.53        179.20        85.72 o                         
  -5  -1  12        959.46        861.43        99.88 o                         
  -5  -1  11          5.01          9.23        69.49 o                         
  -5  -1  10       1057.84        822.22        86.86 o                         
  -5  -1   9        407.17        496.91        75.63 o                         
   5   1  -6          1.33         60.11        39.71 o                         
  -5   1   5        936.58        863.87        33.94 o                         
   5  -1  -4        659.45        662.79        27.33 o                         
   5  -1  -3       1109.56       1161.30        33.45 o                         
  -5   1   2         12.77         26.54        19.95 o                         
   5   1  -1        544.44        584.37        25.94 o                         
   5   1   0        290.56        281.02        24.60 o                         
   5   1   1         74.41         88.81        22.33 o                         
   5   1   2         18.89         22.95        21.38 o                         
   5   1   3       1603.05       1627.20        40.50 o                         
   5   1   4        358.95        337.95        26.47 o                         
   5   1   5          8.83         18.92        21.38 o                         
   5   1   6       2408.14       2275.62        54.40 o                         
   5   1   7        577.73        509.95        57.07 o                         
   5  -1   8       1229.01       1266.72        52.55 o                         
   5  -1   9         18.26         20.52        29.70 o                         
   5  -1  11          3.26         90.78        49.78 o                         
  -5  -2  15        161.75        350.06       101.67 o                         
  -5  -2  14         21.68         33.04        89.50 o                         
  -5  -2  13          4.39        -10.51        79.08 o                         
  -5  -2  12        121.26         80.14        78.31 o                         
  -5  -2  11        287.49        328.32        85.30 o                         
  -5  -2  10         68.45         67.61        70.50 o                         
  -5  -2   7       1829.42       1917.93        93.79 o                         
  -5  -2   6        696.46        714.43        50.41 o                         
  -5  -2   5       2509.13       2400.47        45.59 o                         
   5  -2  -4        294.58        300.06        20.76 o                         
  -5  -2   3       8386.08       8275.08        55.34 o                         
  -5  -2   2       2158.99       2091.96        32.15 o                         
   5   2  -1       4536.42       4537.84        46.11 o                         
  -5  -2   0         15.07         15.09        17.15 o                         
   5   2   1        676.68        656.12        22.18 o                         
   5   2   2       1104.30       1121.00        29.29 o                         
   5   2   3       1421.70       1380.25        28.06 o                         
   5   2   4         88.43        111.95        16.60 o                         
   5   2   5       2444.73       2335.83        32.49 o                         
   5   2   6        518.16        446.97        21.68 o                         
   5  -2   7        642.34        699.10        65.60 o                         
   5  -2   8         14.13         24.99        53.26 o                         
   5  -2   9        310.00        274.03        26.66 o                         
  -5  -3  15         68.19         52.32        72.02 o                         
  -5  -3  14        320.37        231.15        98.08 o                         
  -5  -3  13         75.46        159.74        89.21 o                         
  -5  -3  12        102.76        114.76        83.03 o                         
  -5  -3  11          2.74         44.47        78.20 o                         
   5   3 -10          5.51         39.48        42.47 o                         
   5   3  -9        247.72        279.36        45.95 o                         
  -5  -3   8       1219.66       1154.18        52.95 o                         
  -5  -3   7        397.67        427.43        38.21 o                         
  -5  -3   6        565.59        552.39        36.08 o                         
  -5  -3   5         11.72         36.87        23.55 o                         
  -5  -3   4        180.41        202.62        24.56 o                         
  -5  -3   3        151.13        173.91        19.17 o                         
  -5  -3   2          0.40         13.33        17.40 o                         
  -5  -3   1        715.20        687.69        20.74 o                         
  -5  -3   0        418.90        429.03        18.28 o                         
   5   3   1        582.71        602.18        26.62 o                         
   5  -3   2        688.88        666.40        27.92 o                         
   5   3   3          5.35         28.40        24.55 o                         
   5  -3   4       1464.34       1448.72        39.74 o                         
   5   3   5        408.64        458.75        32.53 o                         
   5  -3   6        119.67        129.87        40.34 o                         
   5  -3   7        877.49        901.80        64.03 o                         
   5  -3   8        372.91        316.00        58.82 o                         
   5  -3   9        233.75        235.64        71.15 o                         
   5  -4 -15        192.91        117.97       112.82 o                         
  -5  -4  14         20.58        -53.70        71.68 o                         
  -5  -4  13        336.85        283.80        99.83 o                         
   5   4 -10        139.28        129.26        47.93 o                         
  -5  -4   9       3349.00       3183.26        71.01 o                         
  -5  -4   8         52.26         67.47        33.98 o                         
  -5  -4   7        629.21        609.40        39.07 o                         
  -5  -4   6       2367.63       2244.28        54.72 o                         
  -5  -4   5         41.95         64.23        25.07 o                         
  -5  -4   4        411.72        470.46        28.86 o                         
  -5  -4   3       1066.67       1044.85        28.05 o                         
  -5  -4   2        340.40        345.88        20.92 o                         
  -5  -4   1       2201.79       2087.53        34.36 o                         
  -5  -4   0        265.87        247.73        21.09 o                         
  -5  -4  -1       3062.62       3010.41        42.17 o                         
   5   4   2        746.31        766.02        27.00 o                         
   5   4   3       5761.74       5685.70        64.57 o                         
   5   4   4        646.52        633.22        32.42 o                         
   5  -4   5       4294.32       4289.33        60.54 o                         
   5   4   6        373.83        374.02        61.76 o                         
   5   4   7        626.45        540.99        67.18 o                         
   5   4   8        514.05        484.77        98.99 o                         
   5  -5 -15        104.03        138.09        73.27 o                         
  -5   5  14         13.51        171.90        90.61 o                         
  -5   5  13         74.82         82.38        84.16 o                         
  -5  -5  12        519.47        551.66        86.95 o                         
  -5  -5  11        125.74        149.02        58.35 o                         
  -5  -5  10       1555.14       1432.70        52.61 o                         
  -5   5   9         40.58         56.95        37.94 o                         
  -5  -5   8        181.03        186.61        36.23 o                         
  -5  -5   7         79.82        103.31        34.03 o                         
  -5  -5   6        429.22        456.25        38.11 o                         
  -5  -5   5        942.78        853.79        39.33 o                         
  -5  -5   4        415.36        400.66        32.49 o                         
  -5  -5   3         28.85         53.63        26.99 o                         
  -5  -5   2       1149.91       1153.77        29.29 o                         
  -5  -5   1       1813.02       1720.10        32.33 o                         
  -5  -5   0       2552.16       2440.39        40.21 o                         
   5   5   1       1053.77        967.07        29.96 o                         
   5   5   2        238.13        254.37        22.83 o                         
  -5  -5  -3        199.27        203.28        21.71 o                         
   5   5   4          1.17         45.19        26.31 o                         
   5   5   5        260.90        235.67        55.04 o                         
   5   5   6        266.29        256.26        58.99 o                         
   5   5   7          2.73         19.79        56.21 o                         
   5   5   8         40.23         -4.86        58.99 o                         
   5   5   9         30.83         45.70        64.26 o                         
   5  -5  10          9.10         44.59       100.19 o                         
   5   5  11         39.15         -3.53        69.88 o                         
   5  -6 -15        249.07        242.08       124.58 o                         
  -5   6  14         51.08        115.61        85.90 o                         
  -5  -6  13        656.86        656.26        79.48 o                         
  -5  -6  12        308.73        261.49        57.23 o                         
  -5  -6  11        109.43         83.91        56.12 o                         
  -5   6  10        753.28        749.41        81.09 o                         
  -5  -6   9          7.23         35.29        51.61 o                         
  -5  -6   8         55.55         61.24        48.86 o                         
  -5  -6   7       1104.22       1107.34        61.63 o                         
  -5  -6   6        337.37        386.74        48.46 o                         
  -5  -6   5       2941.33       2797.40        55.01 o                         
  -5  -6   4        463.75        496.43        34.08 o                         
  -5  -6   3       1082.12       1053.35        43.56 o                         
  -5  -6   2        164.05        187.68        31.70 o                         
  -5  -6   1        693.94        645.49        28.58 o                         
   5   6   0        204.13        165.97        24.92 o                         
  -5  -6  -1       2846.83       2808.89        47.89 o                         
   5   6   2       1664.43       1660.80        34.30 o                         
  -5  -6  -3        873.57        859.44        32.76 o                         
   5   6   4       1961.74       1815.47        38.32 o                         
   5   6   5         31.98         62.44        52.75 o                         
   5  -6   6        540.33        509.28        62.33 o                         
   5   6   7       1561.64       1587.86        62.25 o                         
   5   6   8         97.04        134.87        61.99 o                         
   5   6   9       2022.80       2093.88        95.73 o                         
   5   6  10        365.74        299.52        72.20 o                         
   5   6  11         80.45        126.73        73.30 o                         
   5   6  12         57.43         77.78        76.30 o                         
   5   6  13          7.20         67.63        83.62 o                         
  -5  -7  14        314.62        258.24       115.28 o                         
  -5  -7  13         65.03        152.00        81.94 o                         
   5  -7 -12        309.73        198.35       139.91 o                         
  -5  -7  11          1.68         57.41        54.13 o                         
  -5  -7  10         18.53         16.38        50.21 o                         
  -5  -7   9        228.87        259.97        55.30 o                         
  -5  -7   8        590.65        634.12        58.13 o                         
  -5  -7   7        668.92        702.77        56.19 o                         
  -5  -7   6        343.00        459.20        50.04 o                         
  -5  -7   5        114.27        120.18        35.55 o                         
  -5  -7   4        176.60        234.11        42.79 o                         
  -5  -7   3        450.60        456.15        43.85 o                         
  -5  -7   2        597.77        681.41        53.55 o                         
  -5  -7   1        132.16        215.31        68.69 o                         
  -5  -7   0        651.07        664.05        50.23 o                         
  -5  -7  -1          4.92         29.36        51.78 o                         
  -5  -7  -2        130.57        189.50        51.66 o                         
  -5  -7  -3       1044.99        985.58        49.03 o                         
  -5  -7  -4        448.22        475.68        31.57 o                         
   5   7   5          0.74        -10.26        41.86 o                         
   5   7   6       2023.39       2052.84        67.11 o                         
   5   7   7        258.39        312.95        62.97 o                         
   5   7   8       1478.95       1460.90        80.62 o                         
   5   7   9        104.69         40.08        61.09 o                         
   5   7  10        259.21        239.43        68.67 o                         
   5   7  11         83.99        148.14        70.62 o                         
   5  -7  12         25.25        106.86       109.06 o                         
   5  -7  13         39.00         45.48       113.49 o                         
  -5  -8   9        700.04        656.50        68.36 o                         
  -5  -8   8         12.96         75.53        57.51 o                         
  -5  -8   7        485.81        547.71        65.83 o                         
  -5  -8   6        101.29        127.60        56.01 o                         
  -5  -8   5       1166.64       1233.73        71.53 o                         
  -5  -8   4       1272.87       1288.68       121.56 o                         
  -5  -8   3       3615.06       3460.54       161.94 o                         
  -5  -8   2       1431.64       1380.89       114.20 o                         
  -5  -8   1       1334.34       1253.40       104.37 o                         
  -5  -8   0         11.50         16.16        66.51 o                         
  -5  -8  -1          8.12         49.10        61.43 o                         
  -5  -8  -2        513.03        561.56        68.16 o                         
  -5  -8  -3         46.48        116.27        45.46 o                         
   5  -8   4        130.62        154.74        57.31 o                         
   5  -8   5        379.55        332.88        59.52 o                         
   5  -8   6         57.05         98.59        74.23 o                         
   5  -8   7        155.94        213.20        82.57 o                         
   5  -8   8         92.61        132.36        85.95 o                         
   5  -8   9        201.77        160.96        94.31 o                         
  -5  -9   7        405.59        472.43       125.62 o                         
  -5  -9   6        236.95        245.56       115.52 o                         
  -5  -9   5          8.61        -48.71       101.34 o                         
  -5  -9   4         75.62         53.35        99.80 o                         
  -5  -9   3        119.36        188.54       100.33 o                         
  -5  -9   2         89.38         93.20        92.45 o                         
  -5  -9   1        592.74        426.90        97.81 o                         
  -5  -9   0          1.03         -6.44        61.46 o                         
  -5  -9  -1        537.70        503.57        67.95 o                         
   5   9   2        288.34        286.84       110.81 o                         
   5   9   3          6.76        -17.23       101.42 o                         
   5   9   4        225.59        231.83        99.05 o                         
  -5 -10   5         51.83         -7.84       117.51 o                         
  -5 -10   4        155.92        174.25       123.21 o                         
  -5 -10   3          5.04         49.93       113.81 o                         
  -5 -10   2         16.25        -39.75       103.61 o                         
  -5 -10   1        201.00        216.43        82.79 o                         
   5  10   0        218.18        225.21       125.80 o                         
   5  10   1       1014.33       1028.86       143.87 o                         
   5  10   2        402.96        493.79       125.62 o                         
  -6   0  12        735.67        659.75       161.80 o                         
  -6   0   8       4906.83       5109.83       226.89 o                         
  -6   0   6      11763.34      12346.19       305.83 o                         
   6   0  -4       2700.80       2893.25       110.78 o                         
  -6   0   2       1051.72       1107.04        50.68 o                         
   6   0   0        284.25        310.05        38.51 o                         
   6   0   2       1237.05       1283.81        58.05 o                         
   6   0   4       2246.75       2550.57       153.18 o                         
   6   0   6       4688.26       5189.17       212.70 o                         
   6   0   8       9429.45       9930.18       298.97 o                         
  -6  -1  14          7.28         73.80        79.82 o                         
  -6  -1  13         19.42         68.72        77.28 o                         
  -6   1  12       1039.45       1122.81        94.98 o                         
  -6  -1  11         11.82         94.11        68.30 o                         
  -6   1  10       1802.16       1855.25        99.57 o                         
  -6   1   9          9.76         54.57       108.50 o                         
  -6   1   8         67.28        224.90       110.90 o                         
  -6   1   7         33.42         40.44       101.48 o                         
  -6   1   6       2221.76       2213.85       155.63 o                         
  -6   1   5       1159.35       1229.01       124.97 o                         
   6   1  -4       1375.38       1316.63        86.73 o                         
   6   1  -3       1850.68       1810.68        61.23 o                         
   6  -1  -2       1839.95       1805.72        48.17 o                         
   6  -1  -1        105.01        117.63        27.73 o                         
   6  -1   0        180.00        154.79        27.30 o                         
   6   1   1       1235.63       1231.43        48.92 o                         
   6   1   2       4618.33       4669.07        88.81 o                         
   6   1   3       1029.32       1122.15        50.14 o                         
   6   1   4       6157.13       6034.55        95.67 o                         
   6   1   5       2376.44       2489.10        64.36 o                         
   6   1   6          0.74         16.66        28.62 o                         
   6   1   7        985.13        981.24        43.85 o                         
   6   1   8        818.68        767.37        34.34 o                         
   6   1   9          6.33        -66.92       114.36 o                         
   6   1  10        229.43        247.99       127.62 o                         
  -6  -2  14        501.57        465.75        77.30 o                         
  -6  -2  13        589.26        585.08        76.66 o                         
  -6  -2  12        290.18        228.69        73.34 o                         
  -6   2  11          1.49          8.40       119.83 o                         
  -6   2  10        301.28        413.77       122.57 o                         
  -6  -2   9       2114.69       2205.97       161.64 o                         
  -6  -2   8        207.94        257.93        62.07 o                         
  -6  -2   7       2019.70       2041.01        77.93 o                         
  -6  -2   6         41.76         10.29        44.23 o                         
  -6  -2   5         35.95         99.31        44.68 o                         
  -6  -2   4       1725.30       1595.46        52.36 o                         
  -6  -2   3         25.54         38.56        29.80 o                         
   6   2  -2       9559.92       9339.30        93.32 o                         
   6   2  -1       1186.29       1118.94        41.18 o                         
   6   2   0       6440.52       6391.29        76.52 o                         
   6   2   1       4751.58       4579.09        65.08 o                         
   6   2   2       2462.41       2442.75        58.70 o                         
   6   2   3         11.70         23.00        26.70 o                         
   6   2   4       2032.63       1866.89        49.08 o                         
   6   2   5       3602.54       3345.41        58.65 o                         
   6   2   6        152.97        124.10        23.76 o                         
   6   2   7       1553.06       1310.64        31.17 o                         
   6   2   8        100.50        105.46        45.32 o                         
   6   2   9         12.73          5.45        75.50 o                         
   6  -2  10        175.22        232.48       123.09 o                         
   6   2  11          2.60        -82.73        82.73 o                         
  -6   2 -12        802.88        531.22       143.32 o                         
  -6   2 -14        458.98        483.08       155.43 o                         
  -6  -3  14         39.51         81.56        99.81 o                         
  -6  -3  13       1210.99       1182.30        87.02 o                         
  -6  -3  12         58.55         83.67        85.42 o                         
  -6  -3  11        771.59        783.96       100.96 o                         
  -6   3  10         16.32         99.62        39.88 o                         
  -6  -3   9       1071.69        998.23        52.41 o                         
  -6  -3   8         19.24         10.08        57.91 o                         
  -6  -3   7        319.04        326.28        53.08 o                         
  -6  -3   6         63.13         72.99        44.90 o                         
  -6  -3   5       2569.04       2565.01        77.42 o                         
  -6  -3   4          2.75         18.77        39.49 o                         
  -6  -3   3       5211.44       5127.98        64.60 o                         
  -6  -3   2          9.04          4.32        24.33 o                         
   6   3  -1          9.97          2.25        27.15 o                         
   6   3   0         31.90         36.77        26.08 o                         
   6   3   1       1089.76       1032.89        44.03 o                         
   6   3   2         42.92         36.44        28.02 o                         
   6   3   3        244.69        236.69        30.26 o                         
   6   3   4         57.10        142.18        62.74 o                         
   6   3   5        323.52        230.23        67.83 o                         
   6   3   6          0.95         61.71        66.04 o                         
   6   3   7          3.55        -13.41        65.20 o                         
   6   3   8          7.26         15.63        67.27 o                         
   6  -3   9       3134.96       3159.54       180.88 o                         
   6   3  10         19.95         68.31        77.03 o                         
   6   3  11       4840.08       4826.02       161.40 o                         
   6   3  12         61.00         40.19        85.37 o                         
  -6   3 -13        270.62        328.81       144.32 o                         
  -6  -4  14        404.83        352.96       101.38 o                         
  -6  -4  13        601.95        725.29       104.58 o                         
  -6   4  12        492.06        562.18        94.79 o                         
  -6  -4  11          0.10         30.66        59.70 o                         
  -6  -4  10        565.95        648.51        67.11 o                         
  -6  -4   9       1427.18       1464.55        76.78 o                         
  -6  -4   8        590.81        606.08        60.58 o                         
  -6  -4   7        739.22        656.31        58.68 o                         
  -6  -4   6        211.44        208.95        49.32 o                         
  -6  -4   5         44.33         72.28        44.44 o                         
  -6  -4   4        838.38        786.18        53.85 o                         
  -6  -4   3        215.75        200.97        35.25 o                         
  -6  -4   2       3817.28       3775.95        65.99 o                         
  -6  -4   1       1724.13       1672.49        49.17 o                         
   6   4   0       3039.79       2855.45        57.78 o                         
   6   4   1       5203.71       5011.33       123.74 o                         
   6   4   2       1643.39       1544.30        82.74 o                         
   6   4   3        267.51        326.21        63.80 o                         
   6   4   4       1452.28       1351.28        83.84 o                         
   6   4   5       1863.90       1876.20        92.49 o                         
   6   4   6        301.36        313.99        67.25 o                         
   6   4   7        953.72        889.21        84.80 o                         
   6   4   8         31.05         33.76        68.64 o                         
   6   4   9          0.20        -57.13        71.45 o                         
   6   4  10        408.41        462.70        84.80 o                         
   6   4  11          5.33        -23.64        79.45 o                         
   6   4  12        588.89        598.75        99.17 o                         
   6   4  13         34.91        118.69        93.37 o                         
   6  -5 -14         11.73       -122.53       122.53 o                         
  -6  -5  13          1.88          7.09        83.43 o                         
  -6  -5  12        316.79        290.99        68.86 o                         
  -6  -5  11         11.20         17.67        58.92 o                         
  -6  -5  10       1048.67       1023.33        73.47 o                         
  -6  -5   9         15.22         16.14        54.35 o                         
  -6  -5   8         21.85         42.46        52.39 o                         
  -6  -5   7         49.83         57.10        49.40 o                         
  -6  -5   6        489.02        458.33        53.62 o                         
  -6  -5   5       1187.77       1110.81        59.20 o                         
  -6  -5   4        168.27        186.37        44.98 o                         
  -6  -5   3       1609.91       1511.16        61.11 o                         
  -6  -5   2        532.30        478.10        38.08 o                         
  -6  -5   1        173.80        147.61        33.22 o                         
  -6  -5   0        258.29        249.22        41.89 o                         
  -6  -5  -1       1016.46        934.87        49.22 o                         
   6   5   2       1138.66       1110.90        75.19 o                         
   6   5   3        508.54        571.34        67.09 o                         
   6   5   4       1430.01       1407.36        83.63 o                         
   6   5   5       1657.26       1772.85        90.52 o                         
   6   5   6        152.01        164.59        65.25 o                         
   6   5   7        989.29       1052.02        83.34 o                         
   6   5   8        559.57        578.84        79.12 o                         
   6   5   9          7.46         35.32        70.62 o                         
   6   5  10        125.68        127.82        77.47 o                         
   6   5  11         13.68        174.64        79.54 o                         
   6   5  12        167.63        165.05        82.21 o                         
   6   5  13        153.55        124.82        88.10 o                         
  -6  -6  13         14.25         38.32        71.76 o                         
  -6  -6  12        333.75        407.41        88.28 o                         
  -6  -6  11        131.42        142.46        63.86 o                         
  -6  -6  10        372.21        376.83        63.19 o                         
  -6  -6   9        264.58        232.45        58.48 o                         
  -6  -6   8       1305.58       1191.57        71.45 o                         
  -6  -6   7        114.60        168.06        51.65 o                         
  -6  -6   6       4201.42       4093.87        94.24 o                         
  -6   6   5          0.33         29.81        44.87 o                         
  -6  -6   4       1368.38       1321.94        61.78 o                         
  -6  -6   3         42.45         45.93        41.31 o                         
  -6  -6   2         77.65         75.44        40.63 o                         
  -6  -6   1         32.52         -8.54        38.69 o                         
  -6  -6   0         18.21         22.40        38.13 o                         
  -6  -6  -1         56.35         38.00        42.21 o                         
  -6  -6  -2        824.27        815.60        46.15 o                         
   6   6   3         11.11         45.99        57.09 o                         
   6   6   4        698.92        697.12        70.72 o                         
   6   6   5        195.11        272.28        65.30 o                         
   6   6   6       1175.71       1247.75        83.03 o                         
   6   6   7         94.55         75.81        64.26 o                         
   6   6   8       3020.49       2991.11       111.37 o                         
   6   6   9         74.90         69.33        72.05 o                         
   6   6  10        598.69        533.67        85.88 o                         
   6   6  11         78.57        178.01        81.07 o                         
   6   6  12        141.06        143.05        80.48 o                         
  -6  -7  12        154.06         56.81       108.92 o                         
  -6  -7  11         38.63         32.57        98.17 o                         
  -6  -7  10        254.91        249.76       103.14 o                         
  -6  -7   9          8.21         45.38        55.58 o                         
  -6  -7   8        114.54        130.61        55.06 o                         
  -6  -7   7         10.22          8.98        49.87 o                         
  -6  -7   6        425.70        344.72        52.54 o                         
  -6  -7   5         11.85         54.98        47.45 o                         
  -6  -7   4         95.19        128.74        45.43 o                         
  -6  -7   3        126.09        113.78        44.80 o                         
  -6  -7   2        337.87        283.08        81.24 o                         
  -6  -7   1          7.65         49.72        65.02 o                         
  -6  -7   0        116.84         88.45        62.52 o                         
  -6  -7  -1        104.74         74.56        56.33 o                         
  -6  -7  -2        876.24        809.11        47.44 o                         
  -6  -7  -3         83.50        108.47        35.05 o                         
   6   7   4       1647.58       1544.54        80.75 o                         
   6   7   5        318.76        279.86        64.10 o                         
   6   7   6         18.48          8.82        60.51 o                         
   6   7   7        170.01        196.94        66.38 o                         
   6   7   8         63.84        100.43        69.09 o                         
   6   7   9         25.06         80.27        70.11 o                         
   6  -7  10         13.87         -5.29       105.04 o                         
   6  -7  11         85.53        163.79       114.02 o                         
   6  -7  12          6.29         65.14       119.80 o                         
  -6  -8   8        153.35         98.91       107.34 o                         
  -6  -8   7        363.78        285.26        68.91 o                         
  -6  -8   6         22.03         -4.81        61.09 o                         
  -6  -8   5         47.63         71.99        59.86 o                         
  -6  -8   4        436.71        382.94        63.53 o                         
  -6  -8   3        161.40        152.52        88.44 o                         
  -6  -8   2       2410.86       2117.10       128.20 o                         
  -6  -8   1         45.29         60.12        74.71 o                         
  -6  -8   0       1181.80       1188.25        96.36 o                         
  -6  -8  -1        198.49        242.28        67.69 o                         
   6  -8   3         41.55         35.98        79.61 o                         
   6  -8   4        827.27        897.29        73.80 o                         
   6  -8   5        662.79        702.18        95.90 o                         
   6  -8   6        227.08        112.48        88.41 o                         
   6  -8   7        116.87        185.84        93.33 o                         
  -6  -9   6         33.04         81.31       112.51 o                         
  -6  -9   5         77.39         84.20       108.18 o                         
  -6  -9   4         12.64         45.82       103.22 o                         
  -6  -9   3        354.43        286.72       102.32 o                         
  -6  -9   2          3.12        -85.97        85.97 o                         
  -6  -9   1          0.48        -77.71        77.71 o                         
   6   9   2          9.74        -71.46        95.79 o                         
  -6 -10   4        107.93         36.63       116.57 o                         
   6  10   1        540.21        596.19       134.38 o                         
  -7   0  13        253.45        516.84        68.64 o                         
  -7   0  11        830.69       1084.63       175.90 o                         
  -7   0   9        373.50        426.01       135.90 o                         
  -7   0   7       2143.27       2182.06       175.22 o                         
  -7   0   5       4460.02       4915.26       216.23 o                         
   7   0  -3        484.63        490.48        80.66 o                         
   7   0  -1        155.90         99.17        69.18 o                         
   7   0   1       4528.70       4383.71        89.45 o                         
   7   0   3       2147.69       2182.28        74.62 o                         
   7   0   5         54.68         25.84        39.25 o                         
   7   0   7        297.23        315.68       130.52 o                         
   7   0   9        605.59        591.31       154.71 o                         
   7   0  11         66.01        264.83        64.72 o                         
  -7   1   8         55.93         31.72       113.16 o                         
  -7   1   7        303.70        198.33       123.83 o                         
  -7   1   6        128.47         43.02       105.76 o                         
  -7   1   5          2.51         33.83        98.67 o                         
  -7   1   4        122.65        232.35        74.34 o                         
   7   1  -3        158.27        208.98        72.30 o                         
   7   1  -2         11.74         15.76        65.16 o                         
   7   1  -1        324.67        256.10        71.40 o                         
   7   1   0        554.57        518.26        45.07 o                         
   7   1   1        372.98        393.38        40.99 o                         
   7   1   2        542.15        527.92        47.38 o                         
   7   1   3        271.20        250.71        40.78 o                         
   7   1   4          6.48         20.67        36.07 o                         
   7   1   5         19.27         12.86        35.36 o                         
   7   1   6        179.79        133.91       107.95 o                         
  -7  -2  11        603.37        639.31       104.21 o                         
  -7  -2  10        292.53        348.25        97.82 o                         
  -7  -2   9        935.23        834.96        74.77 o                         
  -7  -2   8        477.52        462.20        86.62 o                         
  -7  -2   7        311.29        376.50        84.82 o                         
  -7  -2   6        123.80        218.44        76.92 o                         
  -7  -2   5        237.44        282.79        72.18 o                         
  -7  -2   4        105.99        157.30        50.46 o                         
   7   2  -3        960.54        891.98        59.70 o                         
   7   2  -2        218.96        255.32        50.02 o                         
   7   2  -1       2405.81       2372.18        58.08 o                         
   7   2   0         52.02         13.32        31.02 o                         
   7   2   1       1671.49       1531.90        56.88 o                         
   7   2   2         60.62         73.87        35.18 o                         
   7   2   3       1176.18       1092.08        48.57 o                         
   7   2   4        162.62        132.79        32.19 o                         
   7   2   5       2496.58       2562.29       115.89 o                         
   7   2   6        228.53        177.92        77.53 o                         
   7   2   7       1251.85       1384.36       148.40 o                         
   7   2   9         13.52         -7.71       117.78 o                         
  -7  -3  12        374.52        544.50       101.93 o                         
  -7  -3  11         65.17        101.68        73.50 o                         
  -7  -3  10         20.66         22.51        67.12 o                         
  -7  -3   9        197.43        122.33        60.41 o                         
  -7  -3   8        435.18        399.06        63.41 o                         
  -7  -3   7        193.41        191.46        56.59 o                         
  -7  -3   6        121.69         82.04        50.99 o                         
  -7  -3   5         44.14        102.14        49.12 o                         
  -7  -3   4        981.13       1018.38        81.36 o                         
   7   3  -3        112.95        152.88        47.38 o                         
   7   3  -2         41.25         44.54        46.24 o                         
   7   3  -1        512.28        481.15        37.71 o                         
   7   3   0        470.34        406.76        35.73 o                         
   7   3   1        328.98        272.18        37.56 o                         
   7   3   2        357.58        365.71        36.98 o                         
   7   3   3          2.01         10.02        29.87 o                         
   7   3   4       1860.99       1945.70       103.33 o                         
   7   3   5        115.48        140.00        72.41 o                         
   7   3   6        121.65        374.46       109.63 o                         
   7   3   7         93.50        104.33       104.82 o                         
   7   3   8        132.77        171.89       117.14 o                         
   7  -3   9         24.71         95.88       126.28 o                         
   7   3  10        415.62        591.24       139.40 o                         
   7   3  11          6.70        194.33       131.69 o                         
   7   3  12         79.39         74.46        94.22 o                         
  -7  -4  12        324.60        300.01       134.92 o                         
  -7  -4  11         35.85         99.35       100.31 o                         
  -7  -4  10          7.51         52.32        72.09 o                         
  -7  -4   9        245.50        238.16        61.53 o                         
  -7  -4   8        247.60        359.51        63.98 o                         
  -7  -4   7        819.72        806.93        67.35 o                         
  -7  -4   6         78.98         72.06        51.94 o                         
  -7  -4   5       2210.28       2205.60        78.76 o                         
  -7  -4   4         18.44         53.32        45.19 o                         
   7   4  -3       2829.05       2789.06        66.00 o                         
  -7  -4   2        266.61        197.14        48.14 o                         
   7   4  -1       2099.62       1939.59        68.54 o                         
   7   4   0         61.95        -35.97        66.30 o                         
   7   4   1        268.15        245.61        68.57 o                         
   7   4   2       1029.69       1026.42        85.09 o                         
   7   4   3         13.70         82.66        68.12 o                         
   7   4   4         46.01         98.83        72.33 o                         
   7   4   5        334.55        449.43        78.58 o                         
   7   4   6         21.43        131.17        74.74 o                         
   7   4   7       1117.07       1210.91        98.36 o                         
   7   4   8        355.06        302.41        83.11 o                         
  -7  -5  12         78.70         81.82        86.04 o                         
  -7   5  11        185.83        151.29       122.82 o                         
  -7  -5  10          5.39         11.84        61.05 o                         
  -7  -5   9         30.37         95.93        72.37 o                         
  -7  -5   8        245.31        207.38        59.97 o                         
  -7  -5   7        509.06        554.75        63.74 o                         
  -7  -5   6         61.83        137.71        52.28 o                         
  -7  -5   5         15.33         10.07        49.79 o                         
  -7  -5   4        195.45        255.49        51.51 o                         
  -7  -5   3        352.81        397.31        50.94 o                         
  -7  -5   2        342.95        382.72        41.33 o                         
   7   5  -1         88.34        113.03        36.59 o                         
   7   5   0         34.03         27.39        65.29 o                         
   7   5   1          0.43          0.71        66.22 o                         
   7   5   2         18.54         21.08        64.63 o                         
   7   5   3         39.14        123.25        68.77 o                         
   7   5   4         20.91         91.18        68.71 o                         
   7   5   5        181.12        273.16        76.82 o                         
   7   5   6       1097.77       1034.59        91.20 o                         
   7   5   7        893.00        927.70        90.12 o                         
   7   5   8       1573.81       1689.04       106.19 o                         
   7   5   9         62.46         84.43        79.00 o                         
   7   5  10        155.18        169.76        85.16 o                         
   7   5  11        151.50        176.34        91.12 o                         
  -7  -6  11        548.72        543.04        92.12 o                         
  -7  -6  10         25.94         43.67        78.79 o                         
  -7  -6   9        172.77        205.17        61.88 o                         
  -7  -6   8         53.37         19.34        58.20 o                         
  -7  -6   7        663.16        626.45        64.54 o                         
  -7  -6   6        439.98        424.45        59.00 o                         
  -7  -6   5       1415.09       1322.60        69.26 o                         
  -7  -6   4       1095.06       1002.90        62.84 o                         
  -7  -6   3        105.56        127.29        57.62 o                         
  -7  -6   2        575.72        612.57        55.12 o                         
  -7  -6   1         71.87         85.35        67.70 o                         
  -7  -6   0          0.42        162.65        62.60 o                         
   7   6   1       2454.28       2485.73       146.44 o                         
   7   6   2        383.06        368.01        74.13 o                         
   7  -6   3       1457.71       1523.62       131.05 o                         
   7   6   4        272.73        289.62        72.70 o                         
   7   6   5         90.09         59.90        70.20 o                         
   7   6   6          0.22        -38.18        71.70 o                         
   7   6   7        170.47        263.39        78.58 o                         
   7   6   8         85.51         96.21        78.26 o                         
   7   6   9        213.27        194.45        80.52 o                         
   7   6  10        235.73        321.29        85.06 o                         
   7   6  11          5.70         60.83        82.67 o                         
  -7  -7  11         91.66        128.66       110.88 o                         
  -7  -7  10        233.72        273.85       111.97 o                         
  -7  -7   9         30.73        105.42        98.03 o                         
  -7  -7   8        546.58        436.96        74.93 o                         
  -7  -7   7        108.41        161.01        56.98 o                         
  -7  -7   6        394.20        340.43        57.95 o                         
  -7  -7   5          0.39        -15.94        59.93 o                         
  -7  -7   4          0.10         79.82        60.17 o                         
  -7  -7   3         82.14        135.15        61.35 o                         
  -7  -7   2        475.45        479.37        86.56 o                         
  -7  -7   1        215.22        199.57        77.53 o                         
  -7  -7   0       1158.77       1088.63        61.25 o                         
  -7  -7  -1        173.04        144.90        60.81 o                         
   7   7   4         34.53         37.84        92.26 o                         
   7   7   5         69.87         31.38        68.28 o                         
   7   7   6        152.39        160.75        71.23 o                         
   7   7   7          9.25         16.87        73.97 o                         
   7  -7   8          2.61         33.36       110.88 o                         
   7  -7   9        123.00        224.58       110.43 o                         
   7  -7  10         83.26         82.59       115.22 o                         
  -7  -8   6        106.83        108.94       109.06 o                         
  -7  -8   5          7.09        -93.08        93.08 o                         
  -7  -8   4        180.65        197.83        96.93 o                         
  -7  -8   3         65.72        -21.33        84.93 o                         
  -7  -8   2         10.10         58.43        83.54 o                         
  -7  -8   1        540.19        575.48        91.09 o                         
  -7  -9   5         79.48        -28.01       108.34 o                         
  -7  -9   4        114.99        167.46       108.55 o                         
  -8   0  10          4.57        204.70        62.86 o                         
  -8   0   8        500.16        572.29        66.73 o                         
  -8   0   6         10.20        139.09        54.51 o                         
   8   0  -4       1965.50       2182.82       124.57 o                         
   8   0  -2       4131.06       4287.11       150.89 o                         
   8   0   0       5382.62       4662.59        85.23 o                         
   8   0   2       4891.55       5852.34        94.87 o                         
   8   0   4        153.34        416.14        60.61 o                         
   8   0   6       1323.19       1527.86        73.34 o                         
   8   0   8          8.57        175.36        63.38 o                         
   8   0  10        439.87        527.07        71.61 o                         
  -8   1   0        532.34        515.31       120.41 o                         
   8   1   1          0.57        -85.25       115.54 o                         
   8   2  -4        365.23        480.93       129.80 o                         
   8   2  -3        363.70        254.95       127.54 o                         
   8   2  -2        583.63        432.10       131.55 o                         
   8   2  -1       2979.95       3018.31       102.21 o                         
  -8  -2   0          7.84         58.04       111.94 o                         
   8  -2   1        570.30        628.85       131.52 o                         
   8   3  -3        511.51        682.69       135.18 o                         
   8   3  -2          3.28       -100.65       103.62 o                         
  -8  -3   1         21.58         21.49        72.66 o                         
   8   3   0         43.53         59.23       109.60 o                         
  -8  -4   9        202.06        217.69       101.23 o                         
  -8  -4   8       1434.07       1314.13       129.84 o                         
  -8  -4   7        672.91        683.22       106.94 o                         
   8   4  -3        148.55         91.93       110.70 o                         
   8   4  -2        766.27        515.62       128.73 o                         
   8   4  -1       1888.26       1898.74       159.43 o                         
   8  -4   1        190.32        166.68       117.00 o                         
  -8  -5   8         32.47        131.78       105.14 o                         
  -8  -5   7        203.21        409.19       102.15 o                         
  -8  -5   6          1.83        139.25        93.18 o                         
  -8  -5   5        238.54        255.63        89.43 o                         
  -8  -5   4        831.17        891.58       101.77 o                         
   8  -5   9        435.61        417.55       141.45 o                         
  -8  -6   7          2.33         -6.30       100.58 o                         
  -8  -6   6         46.19         94.77        89.80 o                         
  -8  -6   5         14.60        166.64        90.72 o                         
  -8  -6   4        719.64        734.82       102.35 o                         
  -8  -6   3        184.32        147.98        82.08 o                         
  -8  -7   6          2.24         31.85       100.81 o                         
  -8  -7   5          1.94         83.19        99.50 o                         
  -8  -7   4        580.16        452.77       102.27 o                         
  -8  -7   3          0.92         81.66        85.31 o                         
  -8  -7   2        281.95        264.43        84.67 o                         
  -8  -8   5         51.54          6.44       100.49 o                         
  -8  -8   4        104.70        183.53       104.71 o                         
  -9   0   7         86.69        281.62        64.73 o                         
  -9   0   5       1348.46       1623.46        73.94 o                         
   9   0  -3        536.99        529.44        47.40 o                         
  -9   0   1        128.93        215.39        44.19 o                         
   9   0   1       1377.88       1410.23        78.43 o                         
   9   0   3        903.12       1027.33        70.70 o                         
   9   0   5        139.60        166.03        62.69 o                         
                                                                                
